# Supplementary material for: Lipid metabolism transcriptomics of murine microglia in Alzheimer’s disease and neuroinflammation
Source: Sci Rep. 2023 Sep 8;13:14800. doi: 10.1038/s41598-023-41897-6 (PMC10491618; doi:10.1038/s41598-023-41897-6)
Supplement: Supplementary file 1 — Supplementary Tables. [file 41598_2023_41897_MOESM1_ESM.xlsx]

## Sheet: Table S1
Table S1. Differentially expressed lipid metabolism genes (log2FC > 0.5, FDR-adjusted P-value < 0.05) in N9 microglia stimulated with LPS (1 µg/ml) for 6 hours versus unstimulated control cells.
gene_id	L1	L2	L3	C1	C2	C3	LPS	Neg	log2FoldChange	pvalue	padj	gene_name	gene_chr	gene_start	gene_end	gene_strand	gene_length	gene_biotype	gene_description	tf_family	L1_count	L2_count	L3_count	C1_count	C2_count	C3_count	L1_fpkm	L2_fpkm	L3_fpkm	C1_fpkm	C2_fpkm	C3_fpkm
ENSMUSG00000057346	260.242	343.046	294.931	1.97362	2.89036	3.65087	299.407	2.83828	6.711	2.59896e-39	1.25872e-37	Apol9a	15	77403789	77411135	-	5953	protein_coding	apolipoprotein L 9a [Source:MGI Symbol;Acc:MGI:3606001]	-	243	334	287	2	3	4	2.52383	3.33568	2.86325	0.0191547	0.0280463	0.0355124
ENSMUSG00000068246	141.366	133.521	116.123	1.97362	0.963453	0.912717	130.337	1.28326	6.67906	1.94084e-18	4.61885e-17	Apol9b	15	77729039	77736382	+	1821	protein_coding	apolipoprotein L 9b [Source:MGI Symbol;Acc:MGI:1919148]	-	132	130	113	2	1	1	4.48182	4.24432	3.68538	0.0626183	0.0305619	0.0290232
ENSMUSG00000035042	526.911	432.402	466.547	11.8417	3.85381	4.56359	475.286	6.75304	6.15253	2.37866e-71	2.06494e-69	Ccl5	11	83525778	83530518	-	960	protein_coding	chemokine (C-C motif) ligand 5 [Source:MGI Symbol;Acc:MGI:98262]	-	492	421	454	12	4	5	31.6872	26.0727	28.0865	0.712674	0.231889	0.275267
ENSMUSG00000027398	165.998	176.658	125.372	2.96043	4.81727	0	156.009	2.59257	5.93651	6.25821e-26	1.9677e-24	Il1b	2	129364570	129371139	-	1907	protein_coding	interleukin 1 beta [Source:MGI Symbol;Acc:MGI:96543]	-	155	172	122	3	5	0	5.02541	5.36231	3.79947	0.0896916	0.145918	0
ENSMUSG00000021367	80.3217	74.9771	92.4872	5.92086	4.81727	5.4763	82.5953	5.40481	3.9344	8.11512e-18	1.84535e-16	Edn1	13	42301476	42307990	+	2139	protein_coding	endothelin 1 [Source:MGI Symbol;Acc:MGI:95283]	-	75	73	90	6	5	6	2.16791	2.02902	2.49888	0.159927	0.130092	0.14825
ENSMUSG00000042677	1409.38	1325.97	1370.87	105.589	112.724	129.606	1368.74	115.973	3.55816	5.05162e-233	1.58472e-230	Zc3h12a	4	125118423	125127840	-	2882	protein_coding	zinc finger CCCH type containing 12A [Source:MGI Symbol;Acc:MGI:2385891]	-	1316	1291	1334	107	117	142	28.2327	26.6322	27.49	2.11676	2.25934	2.60405
ENSMUSG00000028599	7915.44	8226.94	7950.82	978.916	947.075	985.735	8031.07	970.575	3.04857	0	0	Tnfrsf1b	4	145213463	145246870	-	3818	protein_coding	tumor necrosis factor receptor superfamily, member 1b [Source:MGI Symbol;Acc:MGI:1314883]	-	7391	8010	7737	992	983	1080	119.69	124.73	120.351	14.8135	14.3287	14.9501
ENSMUSG00000028517	1330.13	1360.89	1379.09	271.373	309.269	250.085	1356.7	276.909	2.29374	1.10226e-136	1.76912e-134	Plpp3	4	105157347	105232764	+	3159	protein_coding	phospholipid phosphatase 3 [Source:MGI Symbol;Acc:MGI:1915166]	-	1242	1325	1342	275	321	274	24.3087	24.9368	25.23	4.96323	5.65517	4.58412
ENSMUSG00000050737	381.26	375.913	347.341	83.8789	103.09	112.264	368.171	99.7442	1.88166	1.07694e-32	4.37207e-31	Ptges	2	30889471	30929863	-	3931	protein_coding	prostaglandin E synthase [Source:MGI Symbol;Acc:MGI:1927593]	-	356	366	338	85	107	123	5.59934	5.53544	5.10655	1.23281	1.51486	1.6537
ENSMUSG00000039217	40.6963	27.7313	41.1054	10.8549	5.78072	13.6908	36.511	10.1088	1.84846	0.000173306	0.00113425	Il18	9	50554827	50581840	+	1031	protein_coding	interleukin 18 [Source:MGI Symbol;Acc:MGI:107936]	-	38	27	40	11	6	15	2.27885	1.55697	2.30417	0.608296	0.323879	0.768932
ENSMUSG00000042349	1354.76	1459.49	1347.23	394.724	388.272	407.985	1387.16	396.993	1.80471	5.11859e-106	6.66527e-104	Ikbke	1	131254343	131279606	-	9018	protein_coding	inhibitor of kappaB kinase epsilon [Source:MGI Symbol;Acc:MGI:1929612]	-	1265	1421	1311	400	403	447	8.67302	9.36825	8.63388	2.5289	2.48705	2.61971
ENSMUSG00000030162	62.1155	60.5979	60.6305	20.723	20.2325	13.6908	61.1146	18.2154	1.75004	1.38371e-06	1.2984e-05	Olr1	6	129485244	129507165	-	3572	protein_coding	oxidized low density lipoprotein (lectin-like) receptor 1 [Source:MGI Symbol;Acc:MGI:1261434]	-	58	59	59	21	21	15	1.00394	0.982008	0.980967	0.335188	0.327189	0.22194
ENSMUSG00000024164	1322.63	1530.35	1455.13	403.605	537.607	492.867	1436.04	478.027	1.58641	1.58669e-60	1.11173e-58	C3	17	57203970	57228136	-	5143	protein_coding	complement component 3 [Source:MGI Symbol;Acc:MGI:88227]	-	1235	1490	1416	409	558	540	14.8471	17.2244	16.3516	4.53407	6.03821	5.54923
ENSMUSG00000046223	2115.14	2065.47	2093.29	752.936	701.394	746.603	2091.3	733.644	1.51115	1.53319e-117	2.0953e-115	Plaur	7	24462484	24475968	+	2617	protein_coding	plasminogen activator, urokinase receptor [Source:MGI Symbol;Acc:MGI:97612]	-	1975	2011	2037	763	728	818	46.661	45.686	46.2276	16.6227	15.4817	16.5198
ENSMUSG00000020435	86.7475	83.1938	86.3214	37.4988	37.5747	21.9052	85.4209	32.3262	1.40588	3.24173e-06	2.87753e-05	Osbp2	11	3703731	3863903	-	6361	protein_coding	oxysterol binding protein 2 [Source:MGI Symbol;Acc:MGI:1921559]	-	81	81	84	38	39	24	0.787317	0.757067	0.784273	0.340596	0.341216	0.199407
ENSMUSG00000050931	666.135	680.957	678.239	243.742	314.086	253.735	675.11	270.521	1.31959	5.81887e-31	2.22487e-29	Sgms2	3	131318985	131491411	-	6227	protein_coding	sphingomyelin synthase 2 [Source:MGI Symbol;Acc:MGI:1921692]	-	622	663	660	247	326	278	6.17592	6.33008	6.29475	2.26151	2.9136	2.35951
ENSMUSG00000015340	7404.59	7812	7389.73	2957.47	3191.92	2942.6	7535.44	3030.66	1.31418	8.17404e-179	1.81978e-176	Cybb	X	9435252	9487771	-	5808	protein_coding	cytochrome b-245, beta polypeptide [Source:MGI Symbol;Acc:MGI:88574]	-	6914	7606	7191	2997	3313	3224	73.6026	77.8582	73.532	29.4199	31.7457	29.3376
ENSMUSG00000031722	2104.43	2172.28	2132.34	871.353	843.985	866.169	2136.35	860.502	1.31195	6.77814e-98	8.27953e-96	Hp	8	109575128	109579172	-	1606	protein_coding	haptoglobin [Source:MGI Symbol;Acc:MGI:96211]	-	1965	2115	2075	883	876	949	75.6497	78.2959	76.7337	31.347	30.3563	31.2303
ENSMUSG00000005413	15729.1	15378.5	15650.9	6387.62	6382.88	6380.81	15586.2	6383.77	1.28777	0	0	Hmox1	8	75093621	75100589	+	1751	protein_coding	heme oxygenase 1 [Source:MGI Symbol;Acc:MGI:96163]	-	14687	14973	15230	6473	6625	6991	518.606	508.39	516.568	210.766	210.567	211.013
ENSMUSG00000045875	919.952	944.917	895.071	342.423	389.235	416.199	919.98	382.619	1.26451	1.33329e-39	6.50298e-38	Adra1a	14	66635251	66771168	+	8728	protein_coding	adrenergic receptor, alpha 1a [Source:MGI Symbol;Acc:MGI:104773]	-	859	920	871	347	404	456	6.08511	6.26682	5.92676	2.26671	2.57607	2.76125
ENSMUSG00000032487	1549.67	1410.19	1406.83	652.282	619.5	607.87	1455.56	626.551	1.21624	2.89201e-56	1.94724e-54	Ptgs2	1	150100031	150108227	+	4580	protein_coding	prostaglandin-endoperoxide synthase 2 [Source:MGI Symbol;Acc:MGI:97798]	-	1447	1373	1369	661	643	666	19.5341	17.8229	17.7522	8.22843	7.81333	7.68536
ENSMUSG00000018920	50.3349	85.248	92.4872	30.5911	30.8305	43.8104	76.0234	35.0774	1.11465	0.000640048	0.00365367	Cxcl16	11	70453983	70459984	-	3021	protein_coding	chemokine (C-X-C motif) ligand 16 [Source:MGI Symbol;Acc:MGI:1932682]	-	47	83	90	31	32	48	0.961916	1.63343	1.76932	0.585049	0.589508	0.839742
ENSMUSG00000018796	3065.08	2974.43	2955.48	1471.33	1533.82	1457.61	2998.33	1487.59	1.01122	6.45521e-79	6.27474e-77	Acsl1	8	46471037	46536051	+	10483	protein_coding	acyl-CoA synthetase long-chain family member 1 [Source:MGI Symbol;Acc:MGI:102797]	-	2862	2896	2876	1491	1592	1597	16.8801	16.4243	16.2936	8.10911	8.45178	8.05146
ENSMUSG00000015243	1794.92	2235.96	2177.56	874.314	1242.85	1099.82	2069.48	1072.33	0.948466	3.56712e-08	4.08944e-07	Abca1	4	53030787	53159895	-	10363	protein_coding	ATP-binding cassette, sub-family A (ABC1), member 1 [Source:MGI Symbol;Acc:MGI:99607]	-	1676	2177	2119	886	1290	1205	9.99951	12.4896	12.1439	4.87449	6.92779	6.1455
ENSMUSG00000032369	997.06	914.105	846.772	510.181	475.946	487.391	919.312	491.173	0.904183	1.05513e-22	2.99056e-21	Plscr1	9	92249750	92272278	+	2462	protein_coding	phospholipid scramblase 1 [Source:MGI Symbol;Acc:MGI:893575]	-	931	890	824	517	494	534	23.3804	21.492	19.8771	11.9725	11.1668	11.4633
ENSMUSG00000010601	92.1022	103.735	81.1832	40.4592	57.8072	52.9376	92.3403	50.4013	0.872284	0.00106384	0.00574273	Apol7a	15	77388219	77399110	-	3029	protein_coding	apolipoprotein L 7a [Source:MGI Symbol;Acc:MGI:1923011]	-	86	101	79	41	60	58	1.75545	1.98242	1.54896	0.771731	1.10241	1.01201
ENSMUSG00000020334	428.383	491.973	485.044	245.716	251.461	293.895	468.467	263.691	0.828316	2.3731e-11	3.60749e-10	Slc22a4	11	53983123	54028090	-	2553	protein_coding	solute carrier family 22 (organic cation transporter), member 4 [Source:MGI Symbol;Acc:MGI:1353479]	-	400	479	472	249	261	322	9.68723	11.1547	10.9801	5.5607	5.68958	6.66593
ENSMUSG00000043421	493.711	523.813	554.923	271.373	274.584	343.182	524.149	296.38	0.821321	1.55539e-11	2.3961e-10	Hilpda	6	29272488	29275446	+	1103	protein_coding	hypoxia inducible lipid droplet associated [Source:MGI Symbol;Acc:MGI:1916823]	-	461	510	540	275	285	376	25.8414	27.4896	29.0758	14.2147	14.38	18.0164
ENSMUSG00000041440	1002.42	1031.19	1000.92	569.389	623.354	608.782	1011.51	600.509	0.751992	2.32689e-20	6.09451e-19	Gk5	9	96119362	96184608	+	8493	protein_coding	glycerol kinase 5 (putative) [Source:MGI Symbol;Acc:MGI:2443336]	-	936	1004	974	577	647	667	6.81404	7.02825	6.81101	3.87343	4.23969	4.15069
ENSMUSG00000028773	1092.38	1108.22	1072.85	676.952	666.71	619.735	1091.15	654.466	0.738004	6.70422e-21	1.78646e-19	Fabp3	4	130308595	130315463	+	823	protein_coding	fatty acid binding protein 3, muscle and heart [Source:MGI Symbol;Acc:MGI:95476]	-	1020	1079	1044	686	692	679	76.6285	77.9464	75.338	47.5232	46.7947	43.6039
ENSMUSG00000025059	2808.05	3015.52	2842.44	1797.97	1874.88	1814.48	2888.67	1829.11	0.659366	3.16103e-34	1.32217e-32	Gk	X	85701937	85776819	-	7743	protein_coding	glycerol kinase [Source:MGI Symbol;Acc:MGI:106594]	-	2622	2936	2766	1822	1946	1988	20.937	22.5435	21.2157	13.4159	13.987	13.5695
ENSMUSG00000023827	909.242	862.75	889.932	572.35	567.474	553.107	887.308	564.31	0.653041	6.21357e-15	1.19285e-13	Agpat4	17	12118704	12219645	+	2701	protein_coding	1-acylglycerol-3-phosphate O-acyltransferase 4 (lysophosphatidic acid acyltransferase, delta) [Source:MGI Symbol;Acc:MGI:1915512]	-	849	840	866	580	589	606	19.4345	18.4897	19.0418	12.2429	12.1362	11.8578
ENSMUSG00000002250	488.356	564.896	478.878	332.555	328.538	361.436	510.71	340.843	0.583073	3.13511e-07	3.25123e-06	Ppard	17	28232700	28301474	+	7514	protein_coding	peroxisome proliferator activator receptor delta [Source:MGI Symbol;Acc:MGI:101884]	THR-like	456	550	466	337	341	396	3.75218	4.35177	3.68323	2.55705	2.52565	2.78535
ENSMUSG00000021242	9692.16	9225.27	9188.09	6905.7	6091.92	6414.58	9368.5	6470.73	0.533935	1.84641e-30	6.96338e-29	Npc2	12	84754562	84773152	-	5438	protein_coding	NPC intracellular cholesterol transporter 2 [Source:MGI Symbol;Acc:MGI:1915213]	-	9050	8982	8941	6998	6323	7028	102.896	98.1993	97.6474	73.3696	64.7105	68.3043
ENSMUSG00000018167	968.145	933.619	864.241	659.189	634.916	632.513	922.002	642.206	0.521701	4.77334e-10	6.51052e-09	Stard3	11	98358368	98381112	+	3557	protein_coding	START domain containing 3 [Source:MGI Symbol;Acc:MGI:1929618]	-	904	909	841	668	659	693	15.7136	15.1934	14.0419	10.7071	10.3108	10.2969
ENSMUSG00000039005	999.202	996.271	1113.96	1536.46	1520.33	1434.79	1036.48	1497.19	-0.530137	1.03092e-13	1.84563e-12	Tlr4	4	66827584	66930284	+	5556	protein_coding	toll-like receptor 4 [Source:MGI Symbol;Acc:MGI:96824]	-	933	970	1084	1557	1578	1572	10.3827	10.3797	11.5873	15.9775	15.8065	14.9536
ENSMUSG00000031216	327.713	313.261	352.479	441.104	526.045	488.304	331.151	485.151	-0.551151	2.13676e-06	1.95841e-05	Stard8	X	99003248	99074728	+	5499	protein_coding	START domain containing 8 [Source:MGI Symbol;Acc:MGI:2448556]	-	306	305	343	447	546	535	3.44055	3.29754	3.70445	4.63452	5.52585	5.14192
ENSMUSG00000015846	1876.32	1863.13	1818.91	2760.11	2760.29	2706.21	1852.79	2742.2	-0.565629	7.42953e-28	2.51348e-26	Rxra	2	27676440	27762957	+	5462	protein_coding	retinoid X receptor alpha [Source:MGI Symbol;Acc:MGI:98214]	RXR-like	1752	1814	1770	2797	2865	2965	19.8323	19.7451	19.2458	29.1959	29.192	28.6899
ENSMUSG00000063810	179.921	192.065	197.306	258.544	317.94	287.506	189.764	287.997	-0.601769	4.34569e-05	0.000317709	Alms1	6	85587531	85702753	+	20273	protein_coding	ALMS1, centrosome and basal body associated [Source:MGI Symbol;Acc:MGI:1934606]	-	168	187	192	262	330	315	0.512367	0.548401	0.562467	0.736825	0.905913	0.821198
ENSMUSG00000020538	2374.31	2467.06	2385.14	3614.69	3763.25	3642.65	2408.84	3673.53	-0.608754	6.15598e-37	2.80432e-35	Srebf1	11	60199089	60222581	-	5634	protein_coding	sterol regulatory element binding transcription factor 1 [Source:MGI Symbol;Acc:MGI:107606]	bHLH	2217	2402	2321	3663	3906	3991	24.3298	25.3472	24.4665	37.0682	38.5839	37.4387
ENSMUSG00000040613	1529.33	1578.63	1545.56	2334.79	2447.17	2399.53	1551.17	2393.83	-0.625949	1.95239e-29	7.07319e-28	Apobec1	6	122577792	122602444	-	2702	protein_coding	apolipoprotein B mRNA editing enzyme, catalytic polypeptide 1 [Source:MGI Symbol;Acc:MGI:103298]	-	1428	1537	1504	2366	2540	2629	32.6763	33.8192	33.058	49.9241	52.3165	51.4234
ENSMUSG00000039936	1251.95	1232.5	1217.75	1941.06	1921.13	1877.46	1234.07	1913.21	-0.632533	5.94883e-26	1.8747e-24	Pik3cd	4	149649168	149702571	-	6259	protein_coding	phosphatidylinositol-4,5-bisphosphate 3-kinase catalytic subunit delta [Source:MGI Symbol;Acc:MGI:1098211]	-	1169	1200	1185	1967	1994	2057	11.5478	11.3986	11.2442	17.9176	17.7301	17.3694
ENSMUSG00000041220	1350.48	1410.19	1414.03	2113.75	2178.37	2216.08	1391.56	2169.4	-0.640582	4.46837e-28	1.52666e-26	Elovl6	3	129532355	129638495	+	6431	protein_coding	ELOVL family member 6, elongation of long chain fatty acids (yeast) [Source:MGI Symbol;Acc:MGI:2156528]	-	1261	1373	1376	2142	2261	2428	12.1235	12.6931	12.7073	18.9899	19.5665	19.9538
ENSMUSG00000002985	91.0313	97.573	88.3767	125.325	147.408	171.591	92.327	148.108	-0.683052	0.000980278	0.00533924	Apoe	7	19696109	19699188	-	2138	protein_coding	apolipoprotein E [Source:MGI Symbol;Acc:MGI:88057]	-	85	95	86	127	153	188	2.45811	2.64174	2.38894	3.3867	3.98267	4.64735
ENSMUSG00000090698	54.6188	48.2729	56.52	86.8393	87.6742	83.97	53.1372	86.1612	-0.697343	0.00689754	0.029412	Apold1	6	134981718	134986836	+	3567	protein_coding	apolipoprotein L domain containing 1 [Source:MGI Symbol;Acc:MGI:2685921]	-	51	47	55	88	91	92	0.88401	0.783374	0.915742	1.40657	1.41981	1.36314
ENSMUSG00000056220	1540.04	1343.43	1361.62	2382.16	2482.82	2322.87	1415.03	2395.95	-0.760081	3.91994e-32	1.56378e-30	Pla2g4a	1	149829618	149961290	-	6391	protein_coding	phospholipase A2, group IVA (cytosolic, calcium-dependent) [Source:MGI Symbol;Acc:MGI:1195256]	-	1438	1308	1325	2414	2577	2545	13.9117	12.1678	12.3129	21.5352	22.4407	21.0462
ENSMUSG00000059743	63.1864	74.9771	87.349	121.378	153.189	116.828	75.1709	130.465	-0.793941	0.000509701	0.00298617	Fdps	3	89093588	89101959	-	4208	protein_coding	farnesyl diphosphate synthetase [Source:MGI Symbol;Acc:MGI:104888]	-	59	73	85	123	159	128	0.866895	1.03139	1.19966	1.66652	2.10287	1.60764
ENSMUSG00000037071	3580.21	3601.98	3292.54	5949.48	6408.89	6000.2	3491.58	6119.52	-0.809607	1.30191e-61	9.45802e-60	Scd1	19	44394451	44407709	-	4836	protein_coding	stearoyl-Coenzyme A desaturase 1 [Source:MGI Symbol;Acc:MGI:98239]	-	3343	3507	3204	6029	6652	6574	42.7406	43.1146	39.3477	71.0788	76.552	71.8454
ENSMUSG00000023909	38.5544	28.7583	16.4422	65.1295	69.3686	52.9376	27.9183	62.4786	-1.16407	0.00110444	0.00593634	Paqr4	17	23736186	23740867	-	2644	protein_coding	progestin and adipoQ receptor family member IV [Source:MGI Symbol;Acc:MGI:1923748]	-	36	28	16	66	72	58	0.841843	0.629609	0.359395	1.42319	1.51552	1.15937
ENSMUSG00000020593	73.896	70.8688	54.4647	159.863	182.093	171.591	66.4098	171.182	-1.36717	1.02992e-10	1.48858e-09	Lpin1	12	16535669	16610966	-	9665	protein_coding	lipin 1 [Source:MGI Symbol;Acc:MGI:1891340]	-	69	69	53	162	189	188	0.441405	0.424445	0.325677	0.95564	1.0883	1.02804
ENSMUSG00000027070	5.35478	9.24375	12.3316	17.7626	27.9401	32.8578	8.97672	26.1869	-1.5431	0.00584169	0.025499	Lrp2	2	69424340	69586065	-	16701	protein_coding	low density lipoprotein receptor-related protein 2 [Source:MGI Symbol;Acc:MGI:95794]	-	5	9	12	18	29	36	0.0185105	0.0320387	0.0426729	0.0614485	0.0966376	0.113924
ENSMUSG00000061808	0	1.02708	0	0	18.3056	10.0399	0.342361	9.4485	-4.66343	0.00422902	0.0193288	Ttr	18	20665250	20674324	+	1219	protein_coding	transthyretin [Source:MGI Symbol;Acc:MGI:98865]	-	0	1	0	0	19	11	0	0.048772	0	0	0.867442	0.476919

## Sheet: Table S2
Table S2. Differentially expressed lipid metabolism genes (log2FC > 0.5, P-value < 0.05) in microglia isolated from the brains of 5XFAD mice versus wild-type mice (8 months old).
Name	Description	WT_Ctl_3	WT_Ctl_4	WT_Ctl_5	8m_WT_APP_1	8m_WT_APP_2	8m_WT_APP_5	8m_WT_APP_6	8m_WT_APP_7		avg cont. WT	avg. 5x		Log2FC	P-value
10508614	NM_010174 // Fabp3 // fatty acid binding protein 3, muscle and heart // 4 D2.2|4 61.0 cM // 14077 /// ENSMUST00000070532 // Fabp3 // fatty acid binding protein 3, muscle and heart // 4 D2.2|4 61.0 cM // 14077 /// BC089542 // Fabp3 // fatty acid binding protein 3, muscle and heart // 4 D2.2|4 61.0 cM // 14077, NA	21.1019	21.5217	23.7688	679.899	556.781	326.904	626.614	453.285		22.1308	528.697		4.57831	0.000947571
10490838	NM_010634 // Fabp5 // fatty acid binding protein 5, epidermal // 3|3 A1-3 // 16592 /// ENSMUST00000029046 // Fabp5 // fatty acid binding protein 5, epidermal // 3|3 A1-3 // 16592 /// X70100 // Fabp5 // fatty acid binding protein 5, epidermal // 3|3 A1-3 // 16592 /// ENSMUST00000072582 // Fabp5l2 // fatty acid binding protein 5-like 2 // 18 A1|18 // 622384, NA	18.1732	39.3468	41.1525	859.661	790.263	880.236	665.481	547.194		32.8908	748.567		4.50837	0.000142319
10365559	NM_010512 // Igf1 // insulin-like growth factor 1 // 10 C1|10 48.0 cM // 16000 /// NM_001111274 // Igf1 // insulin-like growth factor 1 // 10 C1|10 48.0 cM // 16000 /// NM_001111275 // Igf1 // insulin-like growth factor 1 // 10 C1|10 48.0 cM // 16000 /// NM_001111276 // Igf1 // insulin-like growth factor 1 // 10 C1|10 48.0 cM // 16000 /// NM_184052 // Igf1 // insulin-like growth factor 1 // 10 C1…	29.0273	17.6406	33.3229	591.568	525.194	400.385	596.071	403.164		26.6636	503.276		4.23841	0.000172478
10572130	NM_008509 // Lpl // lipoprotein lipase // 8 B3.3|8 33.0 cM // 16956 /// ENSMUST00000015712 // Lpl // lipoprotein lipase // 8 B3.3|8 33.0 cM // 16956 /// BC003305 // Lpl // lipoprotein lipase // 8 B3.3|8 33.0 cM // 16956, NA	69.3677	34.2433	38.3496	864.122	865.138	635.364	1018.45	871.401		47.3202	850.894		4.16845	6.60228e-05
10467136	NM_009890 // Ch25h // cholesterol 25-hydroxylase // 19 C1|19 // 12642 /// ENSMUST00000050562 // Ch25h // cholesterol 25-hydroxylase // 19 C1|19 // 12642 /// AF059213 // Ch25h // cholesterol 25-hydroxylase // 19 C1|19 // 12642, NA	42.0951	13.2992	30.6555	447.437	398.602	261.82	240.871	317.381		28.6833	333.222		3.5382	0.00121042
10350516	NM_011198 // Ptgs2 // prostaglandin-endoperoxide synthase 2 // 1 H1|1 76.2 cM // 19225 /// ENSMUST00000035065 // Ptgs2 // prostaglandin-endoperoxide synthase 2 // 1 H1|1 76.2 cM // 19225 /// M88242 // Ptgs2 // prostaglandin-endoperoxide synthase 2 // 1 H1|1 76.2 cM // 19225, NA	161.531	139.778	171.429	1274.74	1472.88	1340.81	1229.06	1138.15		157.579	1291.13		3.03448	5.35587e-06
10487597	NM_008361 // Il1b // interleukin 1 beta // 2 F|2 73.0 cM // 16176 /// ENSMUST00000028881 // Il1b // interleukin 1 beta // 2 F|2 73.0 cM // 16176 /// BC011437 // Il1b // interleukin 1 beta // 2 F|2 73.0 cM // 16176, NA	247.023	229.655	540.541	3099.68	3006.98	2495.71	2169.86	2039.75		339.073	2562.4		2.91783	0.000282889
10560618	NM_007469 // Apoc1 // apolipoprotein C-I // 7 A3|7 4.0 cM // 11812 /// NM_001110009 // Apoc1 // apolipoprotein C-I // 7 A3|7 4.0 cM // 11812 /// ENSMUST00000045035 // Apoc1 // apolipoprotein C-I // 7 A3|7 4.0 cM // 11812 /// ENSMUST00000108451 // Apoc1 // apolipoprotein C-I // 7 A3|7 4.0 cM // 11812 /// BC019398 // Apoc1 // apolipoprotein C-I // 7 A3|7 4.0 cM // 11812, NA	20.1578	19.8128	20.3869	180.843	157.811	63.2982	91.9682	138.593		20.1191	126.503		2.65253	0.0100089
10603551	NM_007807 // Cybb // cytochrome b-245, beta polypeptide // X A1.1|X // 13058 /// ENSMUST00000015484 // Cybb // cytochrome b-245, beta polypeptide // X A1.1|X // 13058 /// BC071229 // Cybb // cytochrome b-245, beta polypeptide // X A1.1|X // 13058, NA	64.3765	94.4201	144.128	561.158	520.998	523.098	776.825	544.943		100.975	585.404		2.53544	0.000348228
10394538	NM_133360 // Acaca // acetyl-Coenzyme A carboxylase alpha // 11 C|11 // 107476 /// ENSMUST00000020843 // Acaca // acetyl-Coenzyme A carboxylase alpha // 11 C|11 // 107476 /// ENSMUST00000103201 // Acaca // acetyl-Coenzyme A carboxylase alpha // 11 C|11 // 107476 /// AY451393 // Acaca // acetyl-Coenzyme A carboxylase alpha // 11 C|11 // 107476, NA	48.8683	51.9979	54.8804	272.067	223.414	243.147	284.513	269.744		51.9155	258.577		2.31636	8.48669e-06
10485388	NM_178886 // Ldlrad3 // low density lipoprotein receptor class A domain containing 3 // 2 E2|2 // 241576 /// ENSMUST00000058790 // Ldlrad3 // low density lipoprotein receptor class A domain containing 3 // 2 E2|2 // 241576 /// BC138177 // Ldlrad3 // low density lipoprotein receptor class A domain containing 3 // 2 E2|2 // 241576 /// ENSMUST00000111222 // Ldlrad3 // low density lipoprotein recepto…	29.2703	16.9112	14.1068	122.851	61.9957	59.5733	125.869	64.5984		20.0961	86.9773		2.11372	0.0177754
10583732	NM_010700 // Ldlr // low density lipoprotein receptor // 9 A3|9 5.0 cM // 16835 /// ENSMUST00000034713 // Ldlr // low density lipoprotein receptor // 9 A3|9 5.0 cM // 16835 /// BC053041 // Ldlr // low density lipoprotein receptor // 9 A3|9 5.0 cM // 16835 /// ENSMUST00000070068 // Ldlr // low density lipoprotein receptor // 9 A3|9 5.0 cM // 16835, NA	45.6227	50.6877	74.5788	270.857	228.379	185.308	290.238	248.529		56.963	244.662		2.10269	0.000290391
10473022	NM_019755 // Plp2 // proteolipid protein 2 // X A2-A3.1|X 1.6 cM // 18824 /// ENSMUST00000033486 // Plp2 // proteolipid protein 2 // X A2-A3.1|X 1.6 cM // 18824 /// AB031292 // Plp2 // proteolipid protein 2 // X A2-A3.1|X 1.6 cM // 18824, NA	12.5351	41.852	29.7122	59.4831	167.563	132.738	115.163	113.263		28.0331	117.642		2.0692	0.00996516
10552743	NM_010215 // Il4i1 // interleukin 4 induced 1 // 7 B4|7 23.1 cM // 14204 /// ENSMUST00000033015 // Il4i1 // interleukin 4 induced 1 // 7 B4|7 23.1 cM // 14204 /// U70429 // Il4i1 // interleukin 4 induced 1 // 7 B4|7 23.1 cM // 14204 /// NM_001171024 // Nup62-il4i1 // Nup62-Il4i1 protein // --- // 100328588, NA	44.3251	51.9668	23.8858	174.047	187.748	76.1394	132.35	150.62		40.0592	144.181		1.84767	0.00799278
10550906	NM_011113 // Plaur // plasminogen activator, urokinase receptor // 7 A3|7 // 18793 /// ENSMUST00000002284 // Plaur // plasminogen activator, urokinase receptor // 7 A3|7 // 18793 /// BC010309 // Plaur // plasminogen activator, urokinase receptor // 7 A3|7 // 18793, NA	192.508	223.117	624.195	1166.73	1098.75	1409.58	1331.2	1225.22		346.607	1246.3		1.84628	0.000379351
10467842	NM_010324 // Got1 // glutamate oxaloacetate transaminase 1, soluble // 19 C3|19 37.0 cM // 14718 /// ENSMUST00000026196 // Got1 // glutamate oxaloacetate transaminase 1, soluble // 19 C3|19 37.0 cM // 14718 /// J02623 // Got1 // glutamate oxaloacetate transaminase 1, soluble // 19 C3|19 37.0 cM // 14718 /// ENSMUST00000133325 // Got1 // glutamate oxaloacetate transaminase 1, soluble // 19 C3|19 3…	160.823	192.474	383.336	740.293	753.953	703.676	962.863	668.495		245.544	765.856		1.64109	0.000886609
10560624	NM_009696 // Apoe // apolipoprotein E // 7 A3|7 4.0 cM // 11816 /// ENSMUST00000003066 // Apoe // apolipoprotein E // 7 A3|7 4.0 cM // 11816 /// M12414 // Apoe // apolipoprotein E // 7 A3|7 4.0 cM // 11816, NA	2793.23	2446.9	3494.94	9190.27	8782.48	7905.85	8349.88	8059.09		2911.69	8457.51		1.53838	7.25832e-06
10560608	NM_009695 // Apoc2 // apolipoprotein C-II // 7 A3|7 4.0 cM // 11813 /// ENSMUST00000142352 // Apoc2 // apolipoprotein C-II // 7 A3|7 4.0 cM // 11813 /// ENSMUST00000003074 // Apoc2 // apolipoprotein C-II // 7 A3|7 4.0 cM // 11813 /// ENSMUST00000134116 // Apoc2 // apolipoprotein C-II // 7 A3|7 4.0 cM // 11813 /// ENSMUST00000150569 // Apoc2 // apolipoprotein C-II // 7 A3|7 4.0 cM // 11813 /// BC0…	72.192	36.5739	33.6917	117.006	155.696	121.113	140.536	132.01		47.4858	133.272		1.4888	0.000572456
10514221	NM_007408 // Plin2 // perilipin 2 // 4 C4|4 38.9 cM // 11520 /// ENSMUST00000000466 // Plin2 // perilipin 2 // 4 C4|4 38.9 cM // 11520 /// BC054766 // Plin2 // perilipin 2 // 4 C4|4 38.9 cM // 11520 /// M93275 // Plin2 // perilipin 2 // 4 C4|4 38.9 cM // 11520 /// AY035850 // Plin2 // perilipin 2 // 4 C4|4 38.9 cM // 11520 /// AY035851 // Plin2 // perilipin 2 // 4 C4|4 38.9 cM // 11520 /// ENSMUS…	206.906	168.59	202.634	511.883	462.412	546.161	632.708	456.058		192.71	521.844		1.43719	0.000292683
10548385	NM_138648 // Olr1 // oxidized low density lipoprotein (lectin-like) receptor 1 // 6 F3|6 // 108078 /// ENSMUST00000032265 // Olr1 // oxidized low density lipoprotein (lectin-like) receptor 1 // 6 F3|6 // 108078 /// AF303744 // Olr1 // oxidized low density lipoprotein (lectin-like) receptor 1 // 6 F3|6 // 108078, NA	9.69205	10.4821	9.80838	29.2349	30.6081	16.1238	35.3657	23.3927		9.99418	26.9451		1.43086	0.00859677
10370021	NM_010798 // Mif // macrophage migration inhibitory factor // 10 C1|10 40.9 cM // 17319 /// ENSMUST00000038169 // Mif // macrophage migration inhibitory factor // 10 C1|10 40.9 cM // 17319 /// BC024895 // Mif // macrophage migration inhibitory factor // 10 C1|10 40.9 cM // 17319, NA	387.663	399.726	411.688	1081.82	1152.67	1176.69	952.208	950.807		399.692	1062.84		1.41096	4.8442e-05
10451710	NM_181397 // Rftn1 // raftlin lipid raft linker 1 // 17 C|17 // 76438 /// ENSMUST00000044503 // Rftn1 // raftlin lipid raft linker 1 // 17 C|17 // 76438 /// BC052074 // Rftn1 // raftlin lipid raft linker 1 // 17 C|17 // 76438, NA	66.2515	38.5113	37.1165	130.622	120.937	140.528	138.469	90.1603		47.2931	124.143		1.3923	0.00155843
10472162	NM_010274 // Gpd2 // glycerol phosphate dehydrogenase 2, mitochondrial // 2 C1.1|2 33.0 cM // 14571 /// NM_001145820 // Gpd2 // glycerol phosphate dehydrogenase 2, mitochondrial // 2 C1.1|2 33.0 cM // 14571 /// ENSMUST00000028167 // Gpd2 // glycerol phosphate dehydrogenase 2, mitochondrial // 2 C1.1|2 33.0 cM // 14571 /// U60987 // Gpd2 // glycerol phosphate dehydrogenase 2, mitochondrial // 2 C1…	40.9042	45.8321	43.4489	111.244	123.987	112.875	100.319	83.0059		43.3951	106.286		1.29235	0.00050762
10499483	NM_134469 // Fdps // farnesyl diphosphate synthetase // 3 F1|3 42.6 cM // 110196 /// ENSMUST00000081848 // Fdps // farnesyl diphosphate synthetase // 3 F1|3 42.6 cM // 110196 /// BC048497 // Fdps // farnesyl diphosphate synthetase // 3 F1|3 42.6 cM // 110196, NA	51.3715	45.9254	32.8866	109.613	80.0388	87.8036	97.4937	141.05		43.3945	103.2		1.24986	0.00677103
10578916	NM_025436 // Sc4mol // sterol-C4-methyl oxidase-like // 8 B3.1|8 // 66234 /// ENSMUST00000034015 // Sc4mol // sterol-C4-methyl oxidase-like // 8 B3.1|8 // 66234 /// BC006802 // Sc4mol // sterol-C4-methyl oxidase-like // 8 B3.1|8 // 66234 /// ENSMUST00000147419 // Sc4mol // sterol-C4-methyl oxidase-like // 8 B3.1|8 // 66234 /// ENSMUST00000141021 // Sc4mol // sterol-C4-methyl oxidase-like // 8 B3.…	82.8329	118.721	53.8987	245.404	200.735	147.963	220.101	168.066		85.1507	196.454		1.2061	0.00626755
10387890	NM_023158 // Cxcl16 // chemokine (C-X-C motif) ligand 16 // 11|11 B4 // 66102 /// ENSMUST00000019064 // Cxcl16 // chemokine (C-X-C motif) ligand 16 // 11|11 B4 // 66102 /// BC019961 // Cxcl16 // chemokine (C-X-C motif) ligand 16 // 11|11 B4 // 66102, NA	319.023	386.71	510.799	911.837	1052.41	856.459	909.144	872.367		405.51	920.443		1.18259	0.000161966
10520362	NM_153526 // Insig1 // insulin induced gene 1 // 5 B1|5 // 231070 /// ENSMUST00000059155 // Insig1 // insulin induced gene 1 // 5 B1|5 // 231070 /// BC132167 // Insig1 // insulin induced gene 1 // 5 B1|5 // 231070, NA	179.702	228.063	357.103	702.296	719.216	425.149	529.318	500.192		254.956	575.234		1.1739	0.0100007
10452316	NM_009778 // C3 // complement component 3 // 17 E1-E3|17 34.3 cM // 12266 /// ENSMUST00000024988 // C3 // complement component 3 // 17 E1-E3|17 34.3 cM // 12266 /// BC043338 // C3 // complement component 3 // 17 E1-E3|17 34.3 cM // 12266, NA	40.0893	41.0858	40.007	74.6633	87.5081	87.6957	89.3051	89.4983		40.394	85.7341		1.08573	1.90859e-05
10491699	NM_008006 // Fgf2 // fibroblast growth factor 2 // 3 A2-B|3 19.3 cM // 14173 /// ENSMUST00000138563 // Fgf2 // fibroblast growth factor 2 // 3 A2-B|3 19.3 cM // 14173 /// ENSMUST00000038885 // Fgf2 // fibroblast growth factor 2 // 3 A2-B|3 19.3 cM // 14173 /// AY027557 // Fgf2 // fibroblast growth factor 2 // 3 A2-B|3 19.3 cM // 14173, NA	15.0063	19.1659	14.3988	27.7343	31.3213	27.8663	34.1689	50.3459		16.1903	34.2873		1.08254	0.0190739
10453747	NM_130449 // Colec12 // collectin sub-family member 12 // 18 A1|18 // 140792 /// ENSMUST00000040069 // Colec12 // collectin sub-family member 12 // 18 A1|18 // 140792 /// AB038519 // Colec12 // collectin sub-family member 12 // 18 A1|18 // 140792, NA	26.2827	19.0932	26.8421	55.2726	49.6947	32.7106	67.1244	49.248		24.0727	50.8101		1.07772	0.0127502
10425695	NM_033218 // Srebf2 // sterol regulatory element binding factor 2 // 15 E1|15 // 20788 /// ENSMUST00000023100 // Srebf2 // sterol regulatory element binding factor 2 // 15 E1|15 // 20788 /// BC048071 // Srebf2 // sterol regulatory element binding factor 2 // 15 E1|15 // 20788 /// ENSMUST00000100393 // Srebf2 // sterol regulatory element binding factor 2 // 15 E1|15 // 20788, NA	103.367	101.283	110.284	219.949	187.141	208.003	242.69	234.025		104.978	218.362		1.05663	0.000138004
10356082	NM_011636 // Plscr1 // phospholipid scramblase 1 // 9 E3.3|9 // 22038 /// ENSMUST00000034930 // Plscr1 // phospholipid scramblase 1 // 9 E3.3|9 // 22038 /// ENSMUST00000093801 // Plscr1 // phospholipid scramblase 1 // 9 E3.3|9 // 22038 /// AF159593 // Plscr1 // phospholipid scramblase 1 // 9 E3.3|9 // 22038 /// ENSMUST00000113048 // Plscr1 // phospholipid scramblase 1 // 9 E3.3|9 // 22038, NA	14.3891	12.8407	11.9885	23.0568	26.8921	30.8189	28.473	19.9483		13.0728	25.8378		0.982917	0.0028804
10560614	NM_007385 // Apoc4 // apolipoprotein C-IV // 7 A3|7 4.0 cM // 11425 /// ENSMUST00000003071 // Apoc4 // apolipoprotein C-IV // 7 A3|7 4.0 cM // 11425 /// ENSMUST00000150569 // Apoc2 // apolipoprotein C-II // 7 A3|7 4.0 cM // 11813 /// BC024657 // Apoc4 // apolipoprotein C-IV // 7 A3|7 4.0 cM // 11425 /// ENSMUST00000127648 // Apoc2 // apolipoprotein C-II // 7 A3|7 4.0 cM // 11813, NA	47.6281	44.5766	31.1831	98.3507	66.7934	60.1972	78.7353	99.6069		41.1293	80.7367		0.97306	0.0128072
10529445	NM_013587 // Lrpap1 // low density lipoprotein receptor-related protein associated protein 1 // 5 B2|5 20.0 cM // 16976 /// ENSMUST00000030986 // Lrpap1 // low density lipoprotein receptor-related protein associated protein 1 // 5 B2|5 20.0 cM // 16976 /// BC094324 // Lrpap1 // low density lipoprotein receptor-related protein associated protein 1 // 5 B2|5 20.0 cM // 16976, NA	647.625	563.95	431.873	1159.76	1158.19	1011.67	1001.6	1034.57		547.816	1073.16		0.9701	0.000206646
10592585	NM_172769 // Sc5d // sterol-C5-desaturase (fungal ERG3, delta-5-desaturase) homolog (S. cerevisae) // 9|9 B // 235293 /// ENSMUST00000052725 // Sc5d // sterol-C5-desaturase (fungal ERG3, delta-5-desaturase) homolog (S. cerevisae) // 9|9 B // 235293 /// BC024132 // Sc5d // sterol-C5-desaturase (fungal ERG3, delta-5-desaturase) homolog (S. cerevisae) // 9|9 B // 235293, NA	147.57	142.781	93.437	311.271	259.114	207.397	257.477	209.939		127.929	249.04		0.961029	0.00533726
10412466	NM_145942 // Hmgcs1 // 3-hydroxy-3-methylglutaryl-Coenzyme A synthase 1 // 13 66.0 cM|13 // 208715 /// BC029693 // Hmgcs1 // 3-hydroxy-3-methylglutaryl-Coenzyme A synthase 1 // 13 66.0 cM|13 // 208715, NA	69.8228	82.2556	62.1328	170.083	154.939	98.3461	143.384	123.474		71.4038	138.045		0.951068	0.00826002
10458033	NM_133774 // Stard4 // StAR-related lipid transfer (START) domain containing 4 // 18 B1|18 12.0 cM // 170459 /// ENSMUST00000025236 // Stard4 // StAR-related lipid transfer (START) domain containing 4 // 18 B1|18 12.0 cM // 170459 /// BC005642 // Stard4 // StAR-related lipid transfer (START) domain containing 4 // 18 B1|18 12.0 cM // 170459, NA	24.813	25.6284	39.2966	82.3524	46.1118	43.7701	52.0059	52.8178		29.9126	55.4116		0.889433	0.0417473
10403413	NM_145360 // Idi1 // isopentenyl-diphosphate delta isomerase // 13 A1|13 // 319554 /// BC110313 // Idi1 // isopentenyl-diphosphate delta isomerase // 13 A1|13 // 319554, NA	51.1353	32.6181	28.3874	100.432	54.3239	69.6562	64.512	53.2749		37.3803	68.4398		0.872559	0.0477061
10412909	NM_010191 // Fdft1 // farnesyl diphosphate farnesyl transferase 1 // 14 D1|14 3.0 cM // 14137 /// ENSMUST00000054963 // Fdft1 // farnesyl diphosphate farnesyl transferase 1 // 14 D1|14 3.0 cM // 14137 /// BC138301 // Fdft1 // farnesyl diphosphate farnesyl transferase 1 // 14 D1|14 3.0 cM // 14137, NA	48.1403	73.3098	57.5705	95.9133	113.123	100.663	119.598	113.868		59.6735	108.633		0.864302	0.000858021
10366310	NM_175489 // Osbpl8 // oxysterol binding protein-like 8 // 10 D1|10 // 237542 /// NM_001003717 // Osbpl8 // oxysterol binding protein-like 8 // 10 D1|10 // 237542 /// ENSMUST00000105275 // Osbpl8 // oxysterol binding protein-like 8 // 10 D1|10 // 237542 /// ENSMUST00000040683 // Osbpl8 // oxysterol binding protein-like 8 // 10 D1|10 // 237542 /// ENSMUST00000095310 // Osbpl8 // oxysterol binding …	119.137	208.875	159.696	260.521	272.624	311.149	335.31	268.193		162.569	289.559		0.832806	0.00329828
10411332	NM_008255 // Hmgcr // 3-hydroxy-3-methylglutaryl-Coenzyme A reductase // 13 D1|13 49.0 cM // 15357 /// ENSMUST00000022176 // Hmgcr // 3-hydroxy-3-methylglutaryl-Coenzyme A reductase // 13 D1|13 49.0 cM // 15357 /// BC085083 // Hmgcr // 3-hydroxy-3-methylglutaryl-Coenzyme A reductase // 13 D1|13 49.0 cM // 15357, NA	121.101	96.8193	98.7226	210.118	195.969	175.347	172.457	165.306		105.547	183.839		0.800554	0.000757085
10568939	NM_053119 // Echs1 // enoyl Coenzyme A hydratase, short chain, 1, mitochondrial // 7 F4|7 // 93747 /// ENSMUST00000026538 // Echs1 // enoyl Coenzyme A hydratase, short chain, 1, mitochondrial // 7 F4|7 // 93747 /// BC072658 // Echs1 // enoyl Coenzyme A hydratase, short chain, 1, mitochondrial // 7 F4|7 // 93747, NA	181.31	191.926	183.011	391.233	356.062	252.522	332.185	279.917		185.416	322.384		0.798017	0.00655038
10393970	NM_007988 // Fasn // fatty acid synthase // 11 E2|11 72.0 cM // 14104 /// ENSMUST00000055655 // Fasn // fatty acid synthase // 11 E2|11 72.0 cM // 14104 /// BC046513 // Fasn // fatty acid synthase // 11 E2|11 72.0 cM // 14104, NA	55.7751	58.7908	68.4568	97.0136	89.3082	112.958	131.081	92.9488		61.0076	104.662		0.778676	0.00647982
10493548	NM_026784 // Pmvk // phosphomevalonate kinase // 3 F1|3 // 68603 /// NM_027348 // Pmvk // phosphomevalonate kinase // 3 F1|3 // 68603 /// ENSMUST00000029564 // Pmvk // phosphomevalonate kinase // 3 F1|3 // 68603 /// BC028659 // Pmvk // phosphomevalonate kinase // 3 F1|3 // 68603, NA	49.5926	37.4124	47.8076	67.5517	85.2293	82.8389	72.1706	75.7616		44.9375	76.7104		0.771502	0.000860337
10485081	NM_001166597 // Dgkz // diacylglycerol kinase zeta // 2 E1|2 // 104418 /// NM_138306 // Dgkz // diacylglycerol kinase zeta // 2 E1|2 // 104418 /// ENSMUST00000111304 // Dgkz // diacylglycerol kinase zeta // 2 E1|2 // 104418 /// ENSMUST00000028667 // Dgkz // diacylglycerol kinase zeta // 2 E1|2 // 104418 /// BC049228 // Dgkz // diacylglycerol kinase zeta // 2 E1|2 // 104418 /// ENSMUST00000128152 …	232.082	201.102	174.004	327.621	342.72	293.769	387.956	366.625		202.396	343.738		0.76413	0.00126416
10407211	NM_008247 // Ppap2a // phosphatidic acid phosphatase type 2A // 13 D2.2|13 // 19012 /// NM_008903 // Ppap2a // phosphatidic acid phosphatase type 2A // 13 D2.2|13 // 19012 /// ENSMUST00000070951 // Ppap2a // phosphatidic acid phosphatase type 2A // 13 D2.2|13 // 19012 /// ENSMUST00000016144 // Ppap2a // phosphatidic acid phosphatase type 2A // 13 D2.2|13 // 19012 /// D84376 // Ppap2a // phosphati…	134.387	212.893	178.289	310.12	350.002	225.954	351.544	244.139		175.19	296.352		0.758394	0.0204072
10516266	NM_153159 // Zc3h12a // zinc finger CCCH type containing 12A // 4 D2.2|4 // 230738 /// ENSMUST00000036188 // Zc3h12a // zinc finger CCCH type containing 12A // 4 D2.2|4 // 230738 /// BC036563 // Zc3h12a // zinc finger CCCH type containing 12A // 4 D2.2|4 // 230738, NA	94.3275	112.711	175.041	220.432	188.801	166.631	234.44	200.731		127.36	202.207		0.66692	0.0201045
10600082	NM_010941 // Nsdhl // NAD(P) dependent steroid dehydrogenase-like // X A7.3|X 28.87 cM // 18194 /// ENSMUST00000033715 // Nsdhl // NAD(P) dependent steroid dehydrogenase-like // X A7.3|X 28.87 cM // 18194 /// AF100198 // Nsdhl // NAD(P) dependent steroid dehydrogenase-like // X A7.3|X 28.87 cM // 18194, NA	78.5318	106.093	99.6061	161.73	139.75	171.112	116.525	157.637		94.7437	149.351		0.656604	0.0086042
10559312	NM_007856 // Dhcr7 // 7-dehydrocholesterol reductase // 7|7 F5 // 13360 /// ENSMUST00000073878 // Dhcr7 // 7-dehydrocholesterol reductase // 7|7 F5 // 13360 /// ENSMUST00000124340 // Dhcr7 // 7-dehydrocholesterol reductase // 7|7 F5 // 13360 /// ENSMUST00000141916 // Dhcr7 // 7-dehydrocholesterol reductase // 7|7 F5 // 13360 /// ENSMUST00000105905 // Dhcr7 // 7-dehydrocholesterol reductase // 7|7…	116.629	133.566	88.8262	181.721	173.917	172.838	146.906	199.732		113.007	175.023		0.631126	0.00579284
10488608	NM_175093 // Trib3 // tribbles homolog 3 (Drosophila) // 2 G3|2 86.0 cM // 228775 /// ENSMUST00000040312 // Trib3 // tribbles homolog 3 (Drosophila) // 2 G3|2 86.0 cM // 228775 /// AF358868 // Trib3 // tribbles homolog 3 (Drosophila) // 2 G3|2 86.0 cM // 228775 /// ENSMUST00000099213 // Trib3 // tribbles homolog 3 (Drosophila) // 2 G3|2 86.0 cM // 228775, NA	31.0806	29.5569	25.4434	43.0133	42.0493	44.4343	48.3479	36.7827		28.6936	42.9255		0.581105	0.00219537
10510270	NM_001161798 // Mthfr // 5,10-methylenetetrahydrofolate reductase // 4 E2|4 76.4 cM // 17769 /// NM_010840 // Mthfr // 5,10-methylenetetrahydrofolate reductase // 4 E2|4 76.4 cM // 17769 /// NR_027809 // Mthfr // 5,10-methylenetetrahydrofolate reductase // 4 E2|4 76.4 cM // 17769 /// ENSMUST00000069604 // Mthfr // 5,10-methylenetetrahydrofolate reductase // 4 E2|4 76.4 cM // 17769 /// BC052466 //…	54.1604	56.5147	50.2757	94.2504	84.925	64.1333	78.552	77.8707		53.6503	79.9463		0.575446	0.00777793
10561335	NM_008860 // Prkcz // protein kinase C, zeta // 4 E2|4 83.0 cM // 18762 /// NM_001039079 // Prkcz // protein kinase C, zeta // 4 E2|4 83.0 cM // 18762 /// ENSMUST00000030922 // Prkcz // protein kinase C, zeta // 4 E2|4 83.0 cM // 18762 /// ENSMUST00000103178 // Prkcz // protein kinase C, zeta // 4 E2|4 83.0 cM // 18762 /// AB110830 // Prkcz // protein kinase C, zeta // 4 E2|4 83.0 cM // 18762, NA	33.0042	41.8472	30.8459	39.4862	63.939	44.8167	53.3255	50.8206		35.2325	50.4776		0.518739	0.0450106
10359161	NM_009230 // Soat1 // sterol O-acyltransferase 1 // 1 G3|1 81.6 cM // 20652 /// ENSMUST00000051396 // Soat1 // sterol O-acyltransferase 1 // 1 G3|1 81.6 cM // 20652 /// DQ903181 // Soat1 // sterol O-acyltransferase 1 // 1 G3|1 81.6 cM // 20652, NA	449.548	517.636	533.992	775.198	624.183	730.645	726.121	717.453		500.392	714.72		0.514319	0.00133339
10546962	NM_021488 // Ghrl // ghrelin // 6 E3|6 49.7 cM // 58991 /// ENSMUST00000064993 // Ghrl // ghrelin // 6 E3|6 49.7 cM // 58991 /// BC132230 // Ghrl // ghrelin // 6 E3|6 49.7 cM // 58991 /// BC132232 // Ghrl // ghrelin // 6 E3|6 49.7 cM // 58991 /// AB035701 // Ghrl // ghrelin // 6 E3|6 49.7 cM // 58991 /// AY179430 // Ghrl // ghrelin // 6 E3|6 49.7 cM // 58991 /// FJ914266 // Ghrl // ghrelin // 6 E…	57.7689	76.5162	82.3753	72.695	101.571	114.978	113.534	111.034		72.2201	102.762		0.50884	0.0414469
10572647	NM_011977 // Slc27a1 // solute carrier family 27 (fatty acid transporter), member 1 // 8 B3.3|8 // 26457 /// ENSMUST00000034267 // Slc27a1 // solute carrier family 27 (fatty acid transporter), member 1 // 8 B3.3|8 // 26457 /// BC028937 // Slc27a1 // solute carrier family 27 (fatty acid transporter), member 1 // 8 B3.3|8 // 26457, NA	40.1633	48.6625	33.3288	57.6914	57.9965	52.0145	60.8673	60.7439		40.7182	57.8627		0.506961	0.00449223
10519578	NM_008830 // Abcb4 // ATP-binding cassette, sub-family B (MDR/TAP), member 4 // 5 A1|5 1.0 cM // 18670 /// ENSMUST00000003717 // Abcb4 // ATP-binding cassette, sub-family B (MDR/TAP), member 4 // 5 A1|5 1.0 cM // 18670 /// J03398 // Abcb4 // ATP-binding cassette, sub-family B (MDR/TAP), member 4 // 5 A1|5 1.0 cM // 18670 /// ENSMUST00000101612 // Abcb4 // ATP-binding cassette, sub-family B (MDR/T…	77.6278	80.3676	98.9454	65.9499	59.4351	44.2179	63.9231	65.8866		85.6469	59.8825		-0.516266	0.0125667
10411782	NM_001077495 // Pik3r1 // phosphatidylinositol 3-kinase, regulatory subunit, polypeptide 1 (p85 alpha) // 13 D1|13 50.0 cM // 18708 /// NM_001024955 // Pik3r1 // phosphatidylinositol 3-kinase, regulatory subunit, polypeptide 1 (p85 alpha) // 13 D1|13 50.0 cM // 18708 /// ENSMUST00000055518 // Pik3r1 // phosphatidylinositol 3-kinase, regulatory subunit, polypeptide 1 (p85 alpha) // 13 D1|13 50.0 c…	650.356	694.919	784.564	404.095	423.64	595.71	566.811	485.992		709.946	495.25		-0.519554	0.0102063
10380871	NM_021547 // Stard3 // START domain containing 3 // 11 D|11 // 59045 /// ENSMUST00000018311 // Stard3 // START domain containing 3 // 11 D|11 // 59045 /// BC003313 // Stard3 // START domain containing 3 // 11 D|11 // 59045, NA	614.769	567.552	559.575	359.66	445.326	420.626	400.958	396.777		580.632	404.669		-0.52088	0.000241386
10532926	NM_007383 // Acads // acyl-Coenzyme A dehydrogenase, short chain // 5 F|5 65.0 cM // 11409 /// ENSMUST00000031524 // Acads // acyl-Coenzyme A dehydrogenase, short chain // 5 F|5 65.0 cM // 11409 /// L11163 // Acads // acyl-Coenzyme A dehydrogenase, short chain // 5 F|5 65.0 cM // 11409, NA	146.648	193.191	143.116	110.128	138.912	94.6716	112.487	99.2461		160.985	111.089		-0.535211	0.0187885
10444137	NM_011306 // Rxrb // retinoid X receptor beta // 17 B1|17 18.49 cM // 20182 /// BC049773 // Rxrb // retinoid X receptor beta // 17 B1|17 18.49 cM // 20182 /// ENSMUST00000044956 // Rxrb // retinoid X receptor beta // 17 B1|17 18.49 cM // 20182 /// ENSMUST00000044858 // Rxrb // retinoid X receptor beta // 17 B1|17 18.49 cM // 20182 /// ENSMUST00000116612 // Rxrb // retinoid X receptor beta // 17 B…	101.948	157.813	170.387	100.261	101.081	100.755	84.687	105.548		143.382	98.4664		-0.542164	0.0314561
10574976	NM_133792 // Pla2g15 // phospholipase A2, group XV // 8 D3|8 // 192654 /// ENSMUST00000034377 // Pla2g15 // phospholipase A2, group XV // 8 D3|8 // 192654 /// BC019373 // Pla2g15 // phospholipase A2, group XV // 8 D3|8 // 192654, NA	648.873	714.779	544.697	410.744	460.034	430.294	464.857	410.397		636.116	435.265		-0.547396	0.00221919
10518686	NM_001164049 // Pik3cd // phosphatidylinositol 3-kinase catalytic delta polypeptide // 4 E2|4 // 18707 /// NM_008840 // Pik3cd // phosphatidylinositol 3-kinase catalytic delta polypeptide // 4 E2|4 // 18707 /// NM_001164050 // Pik3cd // phosphatidylinositol 3-kinase catalytic delta polypeptide // 4 E2|4 // 18707 /// NM_001029837 // Pik3cd // phosphatidylinositol 3-kinase catalytic delta polypepti…	345.356	373.479	311.555	226.386	239.259	247.103	209.406	220.845		343.464	228.6		-0.587334	0.000345875
10539894	NM_001166251 // Mgll // monoglyceride lipase // 6 D1|6 // 23945 /// NM_011844 // Mgll // monoglyceride lipase // 6 D1|6 // 23945 /// NM_001166249 // Mgll // monoglyceride lipase // 6 D1|6 // 23945 /// NM_001166250 // Mgll // monoglyceride lipase // 6 D1|6 // 23945 /// ENSMUST00000089449 // Mgll // monoglyceride lipase // 6 D1|6 // 23945 /// ENSMUST00000113585 // Mgll // monoglyceride lipase // 6 …	232.86	294.252	221.88	201.511	172.429	118.513	156.004	181.541		249.664	165.999		-0.58881	0.0150754
10430186	NM_175391 // Apol7c // apolipoprotein L 7c // 15 E1|15 // 108956 /// ENSMUST00000062562 // Apol7c // apolipoprotein L 7c // 15 E1|15 // 108956 /// BC139148 // Apol7c // apolipoprotein L 7c // 15 E1|15 // 108956, NA	12.7724	11.3087	13.4063	9.52788	8.88332	6.31924	7.84448	8.61006		12.4958	8.23699		-0.60125	0.00261062
10462521	NM_008960 // Pten // phosphatase and tensin homolog // 19 C1|19 24.5 cM // 19211 /// ENSMUST00000013807 // Pten // phosphatase and tensin homolog // 19 C1|19 24.5 cM // 19211 /// U92437 // Pten // phosphatase and tensin homolog // 19 C1|19 24.5 cM // 19211, NA	727.23	736.895	717.468	444.316	527.845	492.786	472.927	456.303		727.197	478.835		-0.602818	1.68611e-05
10506125	NM_013913 // Angptl3 // angiopoietin-like 3 // 4 C6|4 48.0 cM // 30924 /// ENSMUST00000030280 // Angptl3 // angiopoietin-like 3 // 4 C6|4 48.0 cM // 30924 /// BC019491 // Angptl3 // angiopoietin-like 3 // 4 C6|4 48.0 cM // 30924, NA	26.2975	23.7819	31.7357	21.0981	21.3353	14.7294	16.229	15.9456		27.2717	17.8675		-0.610069	0.0098059
10525419	NM_011027 // P2rx7 // purinergic receptor P2X, ligand-gated ion channel, 7 // 5 F|5 // 18439 /// NM_001038839 // P2rx7 // purinergic receptor P2X, ligand-gated ion channel, 7 // 5 F|5 // 18439 /// NM_001038845 // P2rx7 // purinergic receptor P2X, ligand-gated ion channel, 7 // 5 F|5 // 18439 /// NM_001038887 // P2rx7 // purinergic receptor P2X, ligand-gated ion channel, 7 // 5 F|5 // 18439 /// EN…	582.531	756.134	586.085	439.502	362.869	395.709	425.454	469.731		641.583	418.653		-0.615882	0.00369026
10471721	NM_008969 // Ptgs1 // prostaglandin-endoperoxide synthase 1 // 2 B|2 29.0 cM // 19224 /// ENSMUST00000062069 // Ptgs1 // prostaglandin-endoperoxide synthase 1 // 2 B|2 29.0 cM // 19224 /// M34141 // Ptgs1 // prostaglandin-endoperoxide synthase 1 // 2 B|2 29.0 cM // 19224, NA	2433.3	2580.56	2334.21	1587.03	1773.25	1426.93	1491.02	1657.78		2449.35	1587.2		-0.625915	0.000111198
10573939	NM_173014 // Lpcat2 // lysophosphatidylcholine acyltransferase 2 // 8 C5|8 // 270084 /// ENSMUST00000046290 // Lpcat2 // lysophosphatidylcholine acyltransferase 2 // 8 C5|8 // 270084 /// AB244716 // Lpcat2 // lysophosphatidylcholine acyltransferase 2 // 8 C5|8 // 270084, NA	2746.92	2770.46	2436.52	1682.06	1771.3	1551.95	1673.19	1758.1		2651.3	1687.32		-0.651966	5.11513e-05
10575867	NM_019966 // Mlycd // malonyl-CoA decarboxylase // 8 E1|8 // 56690 /// ENSMUST00000098367 // Mlycd // malonyl-CoA decarboxylase // 8 E1|8 // 56690 /// BC004764 // Mlycd // malonyl-CoA decarboxylase // 8 E1|8 // 56690, NA	89.5351	69.1427	80.9801	69.1114	37.0174	47.7769	57.4228	39.6755		79.886	50.2008		-0.670232	0.0163933
10404359	NM_153546 // Mboat1 // membrane bound O-acyltransferase domain containing 1 // 13 A3.2|13 // 218121 /// ENSMUST00000047311 // Mboat1 // membrane bound O-acyltransferase domain containing 1 // 13 A3.2|13 // 218121 /// BC023845 // Mboat1 // membrane bound O-acyltransferase domain containing 1 // 13 A3.2|13 // 218121 /// ENSMUST00000152798 // Mboat1 // membrane bound O-acyltransferase domain contain…	44.6978	41.176	45.2558	23.1731	31.0463	24.9547	30.2814	27.8386		43.7098	27.4588		-0.670688	0.000331247
10443391	NM_011951 // Mapk14 // mitogen-activated protein kinase 14 // 17 A3.3|17 13.5 cM // 26416 /// NM_001168508 // Mapk14 // mitogen-activated protein kinase 14 // 17 A3.3|17 13.5 cM // 26416 /// NM_001168514 // Mapk14 // mitogen-activated protein kinase 14 // 17 A3.3|17 13.5 cM // 26416 /// NM_001168513 // Mapk14 // mitogen-activated protein kinase 14 // 17 A3.3|17 13.5 cM // 26416 /// ENSMUST0000006…	375.33	449.294	461.601	317.667	243.112	235.487	270.618	269.082		428.741	267.193		-0.682224	0.0010758
10461423	NM_021890 // Fads3 // fatty acid desaturase 3 // 19|19 B // 60527 /// ENSMUST00000025566 // Fads3 // fatty acid desaturase 3 // 19|19 B // 60527 /// ENSMUST00000115995 // Fads3 // fatty acid desaturase 3 // 19|19 B // 60527, NA	57.0169	59.4921	57.6222	36.7728	30.7933	42.739	35.0358	34.0269		58.0437	35.8736		-0.694219	0.000171167
10499655	NM_010559 // Il6ra // interleukin 6 receptor, alpha // 3 F1|3 42.1 cM // 16194 /// ENSMUST00000029559 // Il6ra // interleukin 6 receptor, alpha // 3 F1|3 42.1 cM // 16194 /// X51976 // Il6ra // interleukin 6 receptor, alpha // 3 F1|3 42.1 cM // 16194, NA	978.911	1082.61	879.974	474.533	606.86	491.101	626.255	603.786		980.498	560.507		-0.806783	0.0004404
10445293	NM_013737 // Pla2g7 // phospholipase A2, group VII (platelet-activating factor acetylhydrolase, plasma) // 17|17 C // 27226 /// ENSMUST00000024706 // Pla2g7 // phospholipase A2, group VII (platelet-activating factor acetylhydrolase, plasma) // 17|17 C // 27226 /// BC010726 // Pla2g7 // phospholipase A2, group VII (platelet-activating factor acetylhydrolase, plasma) // 17|17 C // 27226 /// ENSMUST…	87.9956	52.951	89.0588	38.0757	46.0071	49.895	28.1842	52.3		76.6685	42.8924		-0.837912	0.0179382
10527638	NM_009663 // Alox5ap // arachidonate 5-lipoxygenase activating protein // 5 G3|5 // 11690 /// ENSMUST00000071130 // Alox5ap // arachidonate 5-lipoxygenase activating protein // 5 G3|5 // 11690 /// ENSMUST00000130144 // Alox5ap // arachidonate 5-lipoxygenase activating protein // 5 G3|5 // 11690 /// BC026209 // Alox5ap // arachidonate 5-lipoxygenase activating protein // 5 G3|5 // 11690, NA	2434.93	2421.73	2043.88	1219.44	1347.35	1483.89	987.638	1224.67		2300.18	1252.6		-0.876824	0.000342963
10385583	NM_008521 // Ltc4s // leukotriene C4 synthase // 11|11 B1.1-B1.2 // 17001 /// ENSMUST00000102772 // Ltc4s // leukotriene C4 synthase // 11|11 B1.1-B1.2 // 17001 /// U27195 // Ltc4s // leukotriene C4 synthase // 11|11 B1.1-B1.2 // 17001 /// ENSMUST00000125555 // Ltc4s // leukotriene C4 synthase // 11|11 B1.1-B1.2 // 17001 /// ENSMUST00000101265 // Ltc4s // leukotriene C4 synthase // 11|11 B1.1-B1.…	1491.07	1253	1343.55	771.895	770.003	571.291	717.169	862.028		1362.54	738.477		-0.883675	0.000258587
10459288	NM_007420 // Adrb2 // adrenergic receptor, beta 2 // 18 E1|18 34.0 cM // 11555 /// ENSMUST00000053640 // Adrb2 // adrenergic receptor, beta 2 // 18 E1|18 34.0 cM // 11555 /// BC032883 // Adrb2 // adrenergic receptor, beta 2 // 18 E1|18 34.0 cM // 11555, NA	820.38	930.277	973.156	390.57	478.531	431.486	580.048	536.643		907.937	483.456		-0.90921	0.000288215
10598013	NM_009917 // Ccr5 // chemokine (C-C motif) receptor 5 // 9 F|9 72.0 cM // 12774 /// ENSMUST00000111442 // Ccr5 // chemokine (C-C motif) receptor 5 // 9 F|9 72.0 cM // 12774 /// ENSMUST00000055918 // Ccr2 // chemokine (C-C motif) receptor 2 // 9 F|9 71.9 cM // 12772 /// D83648 // Ccr5 // chemokine (C-C motif) receptor 5 // 9 F|9 72.0 cM // 12774, NA	1691.51	1448.55	1278.88	575.025	660.418	1160.83	728.565	768.074		1472.98	778.583		-0.919816	0.0049619
10505517	NM_021297 // Tlr4 // toll-like receptor 4 // 4 C1|4 33.0 cM // 21898 /// ENSMUST00000048096 // Tlr4 // toll-like receptor 4 // 4 C1|4 33.0 cM // 21898 /// AF110133 // Tlr4 // toll-like receptor 4 // 4 C1|4 33.0 cM // 21898 /// ENSMUST00000107365 // Tlr4 // toll-like receptor 4 // 4 C1|4 33.0 cM // 21898, NA	623.392	528.57	416.657	283.158	256.742	271.043	236.514	266.378		522.873	262.767		-0.992678	0.00115351
10533026	NM_031869 // Prkab1 // protein kinase, AMP-activated, beta 1 non-catalytic subunit // 5 F|5 // 19079 /// ENSMUST00000031486 // Prkab1 // protein kinase, AMP-activated, beta 1 non-catalytic subunit // 5 F|5 // 19079 /// ENSMUST00000111999 // Prkab1 // protein kinase, AMP-activated, beta 1 non-catalytic subunit // 5 F|5 // 19079 /// BC016398 // Prkab1 // protein kinase, AMP-activated, beta 1 non-ca…	921.437	1019.77	828.062	537.262	477.428	383.63	415.194	450.235		923.088	452.75		-1.02775	0.000121443
10478219	NM_021280 // Plcg1 // phospholipase C, gamma 1 // 2 H2|2 92.0 cM // 18803 /// ENSMUST00000103115 // Plcg1 // phospholipase C, gamma 1 // 2 H2|2 92.0 cM // 18803 /// BC065091 // Plcg1 // phospholipase C, gamma 1 // 2 H2|2 92.0 cM // 18803 /// ENSMUST00000017077 // Plcg1 // phospholipase C, gamma 1 // 2 H2|2 92.0 cM // 18803 /// ENSMUST00000109462 // Plcg1 // phospholipase C, gamma 1 // 2 H2|2 92.0…	205.034	210.071	151.948	69.9722	105.032	108.643	88.6914	87.2794		189.018	91.9236		-1.04001	0.00104642
10451665	NM_009694 // Apobec2 // apolipoprotein B mRNA editing enzyme, catalytic polypeptide 2 // 17 C|17 24.0 cM // 11811 /// ENSMUST00000046549 // Apobec2 // apolipoprotein B mRNA editing enzyme, catalytic polypeptide 2 // 17 C|17 24.0 cM // 11811 /// AF161699 // Apobec2 // apolipoprotein B mRNA editing enzyme, catalytic polypeptide 2 // 17 C|17 24.0 cM // 11811, NA	91.3774	53.4346	56.3358	19.5714	37.2923	26.0556	33.5085	40.3892		67.0493	31.3634		-1.09614	0.0130821
10392388	NM_011101 // Prkca // protein kinase C, alpha // 11 E1|11 68.0 cM // 18750 /// ENSMUST00000059595 // Prkca // protein kinase C, alpha // 11 E1|11 68.0 cM // 18750 /// BC096493 // Prkca // protein kinase C, alpha // 11 E1|11 68.0 cM // 18750 /// ENSMUST00000100302 // Prkca // protein kinase C, alpha // 11 E1|11 68.0 cM // 18750, NA	133.845	172.553	221.934	68.4881	111.575	72.625	64.7161	88.9558		176.111	81.2719		-1.11565	0.00491033
10418506	NM_138672 // Stab1 // stabilin 1 // 14 B|14 // 192187 /// ENSMUST00000036618 // Stab1 // stabilin 1 // 14 B|14 // 192187 /// AF290914 // Stab1 // stabilin 1 // 14 B|14 // 192187, NA	458.204	557.087	504.625	176.78	208.495	264.934	243.067	271.137		506.639	232.883		-1.12135	0.00013039
10454192	NM_013697 // Ttr // transthyretin // 18 A2|18 7.0 cM // 22139 /// ENSMUST00000075312 // Ttr // transthyretin // 18 A2|18 7.0 cM // 22139 /// D89076 // Ttr // transthyretin // 18 A2|18 7.0 cM // 22139, NA	183.807	146.144	23.5062	30.4403	29.4635	19.3988	28.7828	42.782		117.819	30.1735		-1.96522	0.0493994

## Sheet: Table S3
Table S3. Biological function analyses of N9 microglial lipid metabolism genes. Gene ontology terms with a gene count ≥ 5 and FDR < 0.05 were considered significant.
Biological Process (BP)	FDR	Genes
Lipid metabolic process	7e-10	Agpat4, Alms2, Elovl6, Npc2, Acsl1, Apoe, C3, Fdps, Lpin1, Ppard, Pik3cd, Pla2g4a, Plpp3, Ptges, Ptgs2, Sgms2, Scd1, Srebf1
Lipoprotein metabolic process	7e-10	Abca1, Apobec1, Apoe, Apol7a, Apol9a, Apol9b, Apold1, Olr1
Lipid transport	6.8e-08	Abca1, Npc2, Stard3, Apoe, Apol7a, Apol9a, Apol9b, Apold1, Osbp2, Plscr2
Fatty acid metabolic process	8.7e-06	Elovl6, Acsl1, C3, Fabp3, Ppard, Pla2g4a, Ptges, Ptgs2, Scd1
Triglyceride metabolic process	8.7e-06	Apobec1, Apoe, Gk5, Gk, Slc22a4, Scd1
Positive regulation of angiogenesis	0.00033	Ccl5, C3, Cybb, Hmox1, Il1b, Pik3cd, Zc3h12a
Cholesterol homeostasis	0.00049	Alms1, Abca1, Npc2, Apoe, Fabp3, Il18
Fatty acid biosynthetic process	0.0023	Elovl6, Pla2g4a, Ptges, Ptgs2, Scd1
Cholesterol metabolic process	0.0093	Abca1, Npc2, Apoe, Fdps, Screbf1
Cellular Component (CC)	FDR	Genes
Intracellular membraine-bound organelle	0.0004	Abca1, Stard3, Acsl1, Adra1a, Apol7a, Apol9a, Hmox1, Olr1, Osbp2, Pla2g4a, Ptges, Ptgs2, Scd1, Srebf1
Endoplasmic reticulum	0.0004	Agpat4, Elovl6, Npc2, Acsl1, Apoe, Cybb, Hp, Hmox1, Lpin1, Lrp2, Pla2g4a, Plpp3, Ptgs2, Scd1, Srebf1, Zc3h12a
Extracellular region	0.0013	Npc2, Apoe, Apol7a, Apol9a, Apol9b, Apold1, Ccl5, C3, Edn1, Hp, Hilpda, Il1b, Il18, Olr1, Plaur, Ttr
Membrane raft	0.0047	Abca1, Lrp2, Olr1, Plpp3, Plscr1, Tlr4, Tnfrsf1b
Extracellular space	0.0053	Npc2, Apoe, Apol7a, Apol9a, Ccl5, Cxcl16, C3, Edn1, Fabp3, Hp, Hilpda, Il1b, Il18, Lrp2, Ttr
Endoplasmic reticulum membraine	0.0053	Agpat4, Elovl6, Stard3, Acsl1, Hmox1, Lpin1, Plpp3, Ptgs2, Scd1, Srefb1
Membrane	0.0073	Agpat4, Abca1, Elovl6, Stard3, Acsl1, Adra1a, Cxcl16, Cybb, Gk, Hmox1, Hilpda, Lpin1, Lrp2, Olr1, Osbp2, Pik3cd, Pla2g4a, Plpp3, Plscr1, Plaur, Paqr4, Ptges, Ptgs2, Slc22a4, Sgms2, Scd1, Srebf1, Tlr4, Tnfrsf1b, Zc3h12a
Golgi apparatus	0.033	Abca1, Apoe, Cybb, Hp, Lrp2, Pla2g4a, Plpp3, Plscr1, Sgms2, Srebf1, Tlr4
Molecular Function (MF)	FDR	Genes
Lipid binding	3.3e-07	Stard3, Stard8, Apoe, Apol7a, Apol9a, Apol9b, Apold1, C3, Fabp3, Osbp2, Ppard, Pla2g4a

## Sheet: Table S4
Table S4. Biological function analyses of mouse microglial lipid metabolism genes. Gene ontology terms with a gene count ≥ 5 and FDR < 0.05 were considered significant.
Biological Process (BP)	FDR	Genes
Lipid metabolic process	1.8e-30	Hmgcr, Hmgcs1, Dhcr7, Nsdhl, Acaca, Acads, Angptl3, Apoc2, Apoe, Ch25h, C3, Echs1, Fdft1, Fdps, Fabp5, Fasn, Insig1, Ltc4s, Lpl, Ldlr, Lpcat2, Mlycd, Mboat1, Msmo1, Mgll, Pten, Pik3cd, Pla2g7, Pla2g15, Plcg1, Plpp1, Pmvk, Ptgs1, Ptgs2, Prkab1, Slc27a1, Srebf2, Sc5d
Cholesterol metabolic process	3.8e-16	Hmgcr, Hmgcs1, Dhcr7, Nsdhl, Angptl3, Apoc1, Apoe, Ch25h, Fdft1, Fdps, Insig1, Ldlr, Msmo1, Pmvk, Soat1, Srebf2
Sterol biosynthesis pathway	6.9e-15	Hmgcr, Hmgcs1, Dhcr7, Nsdhl, Ch25h, Fdft1, Fdps, Insig1, Msmo1, Pmvk, Sc5d
Steroid biosynthesis pathway	1.1e-12	Hmgcr, Hmgcs1, Dhcr7, Nsdhl, Ch25h, Fdft1, Fdps, Insig1, Ldlr, Msmo1, Pmvk, Soat1, Srebf2, Sc5d
Fatty acid metabolic process	2.2e-11	Acaca, Acads, Angptl3, C3, Echg1, Fabp3, Fasn, Lpl, Mlycd, Mgll, Pla2g15, Ptgs1, Ptgs2, Prkab1, Slc27a1
Cholesterol biosynthetic process	6.7e-10	Hmgcr, Hmgcs1, Dhcr7, Nsdhl, Fdft1, Fdps, Insig1, Msmo1, Pmvk
Steroid biosynthetic process	1.4e-09	Hmgcr, Hmgcs1, Dhcr7, Nsdhl, Ch25h, Fdft1, Fdps, Msmo1, Pmvk, Sc5d
Lipid transport	4.9e-09	Abcb4, Stard3, Stard4, Apoc1, Apoc4, Apoc2, Apoe, Apol7c, Fabp5, Ldlr, Osbpl8, Slc27a1
Cholesterol homeostasis	8e-07	Hmgcr, Angptl3, Apoe, Fabp3, Insig1, Lpl, Ldlr, Soat1, Srebf2
Fatty acid biosynthetic process	2.1e-06	Acaca, Fasn, Lpl, Mlycd, Mgll, Ptgs1, Ptgs2, Prkab1
Long-chain fatty acid transport	1.6e-05	Apoe, Fabp3, Fabp5, Plin2, Slc27a1
Triglyceride homeostasis	2.1e-05	Hmgcr, Angptl3, Apoc4, Apoc2, Apoe, Lpl
Positive regulation of angiogenesis	2.3e-05	Angptl3, C3, Cybb, Fgf2, Il1b, Pik3cd, Plcg1, Prkca, Zc3h12a
Lipoprotein metabolic process	0.00052	Aoic1, Apoe, Apol7c, Ldlr, Olr1
Cellular repsone to insulin stimulus	0.0048	Got1, Insig1, Pten, Prk3r1, Prkc2, Trib3
Angiogenesis	0.021	Angptl3, Fgf2, Mapk14, Pten, Ptgs2, Prkca, Zc3h12a
Memory	0.029	Igf1, Il1b, Pten, Ptgs1, Ptgs2
Lipid catabolic process	0.031	Apoc2, Lpl, Mgll, Pla2g7, Plcg1
Cellular Component (CC)	FDR	Genes
Endoplasmic reticulum	8.2e-07	Hmgcr, Dhcr7, Nsdhl, Stard4, Apoc1, Apoe, Alox5ap, Ch25h, Cybb, Fdft1, Insig1, Ltc4s, Lrpap1, Lpcat2, Mboat1, Msmo1, Osbpl8, Ptgs1, Ptgs2, Prkca, Slc27a1, Soat1, Srebf2, Sc5d, Zc3h12a
Very-low-density lipoprotein particle	8.2e-06	Apoc1, Apoc4, Apoc2, Apoe, Apol7c, Lpl
High-density lipoprotein particle	1.2e-05	Apoc1, Apoc4, Apoc2, Apoe, Apol7c, Pla2g7
Endoplasmic reticulum membrane	0.00019	Hmgcr, Nsdhl, Stard3, Alox5ap, Ch25h, Fdft1, Ltc4s, Lpcat2, Mboat1, Msmo1, Osbpl8, Ptgs1, Ptgs2, Soat1, Sc5d
Extracellular region	0.00054	Angptl3, Apoc1, Apoc4, Apoc2, Apoe, Apol7c, C3, Fabp5, Fgf2, Ghrl, Igf1, Il1b, Il4i1, Il6ra, Lpl, Mif, Olr1, Pla2g7, Pla2g15, Plaur, Ttr
Membrane	0.00055	Hmgcr, Dhcr7, Abcb4, Nsdhl, Stard3, Adrb2, Alox5ap, Ccr5, Cxcl16, Ch25h, Colec12, Cybb, Fdft1, Gpd2, Insig1, Il6ra, Ltc4s, Lpl, Ldlrad3, Ldlr, Lpcat2, Mboat1, Msmo1, Mgll, Olr1, Osbpl8, Plin2, Pik3cd, Pik3r1, Pla2g15, Plpp1, Plaur, Ptgs1, Ptgs2, Prkca, Prkzc, P2rx7, Rftn1, Slc27a1, Stab1, Soat1, Srebf2, Sc5d, Tlr4, Zc3h12a
Intracellular membrane-bound organelle	0.00061	Hmgcr, Dhcr7, Stard3, Adrb2, Apol7c, Fdft1, Ltc4s, Olr1, Osbpl8, Pla2g15, Ptgs1, Ptgs2, Prkcz, Slc27a1, Srebf2, Sc5d
Membrane raft	0.0045	Abcb4, Olr1, Plpp1, Prkca, Prkzc, P2rx7, Rftn1, Tlr4
Extracellular space	0.0058	Angptl3, Apoc2, Apoe, Apol7c, Cxcl16, C3, Fabp3, Fabp5, Fgf2, Ghrl, Igf1, Il1b, Il6ra, Lpl, Ldlr, Mif, Pla2g7, Pla2g15, Ttr
Caveolae	0.0075	Adrb2, Ldlr, Ppap2a, Ptgs2, Slc27a1
Cell surface	0.0098	Angptl3, Apoe, Ccr5, C3, Il6ra, Lpl, Ldlr, Lrpap1, Mif, Plaur, Tlr4
Cytoplasm	0.01	Hmgcr, Abcb4, Stard3, Stard4, Acaca, Adrb2, Apobec2, Apoe, Ccr5, Cybb, Fdps, Fabp3, Fabp5, Fasn, Fgf2, Ghrl, Got1, Igf1, Il1b, Lrpap1, Mif, Mlycd, Mapk14, Mgll, Plin2, Pten, Pik3cd, Pik3r1, Pla2g7, Pmvk, Ptgs1, Ptgs2, Prkca, Prkzc, Prkab1, P2rx7, Rftn1, Slc27a1, Stab1, Srebf2, Tlr4, Zc3h12a
Nuclear envelope	0.015	Apoe, Alox5ap, Cybb, Ltc4s, Ptgs1, Prkcz
Cytosol	0.022	Hmgcs1, Abcb4, Stard4, Acaca, Apoc2, Apoe, Alox5ap, Fdps, Fabp3, Fabp5, Fasn, Got1, Il1b, Mif, Mlycd, Mthfr, Mapk14, Mgll, Osbpl8, Plin2, Pten, Pik3cd, Pik3r1, Plcg1, Pmvk, Prkca, Prkzc, Prkab1
Molecular Function (MF)	FDR	Genes
Lipid binding	0.00039	Stard3, Stard4, Apoc2, Apoe, Apol7c, C3, Fabp3, Fabp5, Insig1, Ltc4s, Osbpl8

## Sheet: Table S5
Table S5. KEGG pathway analysis of N9 microglial lipid metabolism genes. Pathways with a gene count ≥ 5 and FDR < 0.05 were considered significant.
KEGG Pathway	FDR	Genes
Lipid and atherosclerosis	2.9e-05	Abca1, Ccl5, Cybb, Ikbe, Il1b, Il18, Olr1, Pikcd, Rxra, Tlr4
PPAR signaling pathway	0.00013	Acsl1, Fabp3, Gk, Olr1, Ppard, Rxra, Scd1
Cholesterol metabolism	0.0021	Abca1, Npc2, Stard3, Apoe, Lrp2

## Sheet: Table S6
Table S6. KEGG pathway analysis of mouse microglial lipid metabolism genes. Pathways with a gene count ≥ 5 and FDR < 0.05 were considered significant.
KEGG Pathway	FDR	Genes
Cholesterol metabolism	5.6e-07	Stard3, Angptl3, Apoc1, Apoc2, Apoe, Lpl, Ldlr, Lrpap1, Soat1
Steroid biosynthesis	3.4e-05	Dhcr7, Nsdhl, Fdft1, Msmo1, Soat1, Sc5d
Metabolic pathways	0.00037	Hmgcr, Hmgsc1, Dhcr7, Nsdhl, Acaca, Acads, Echs1, Fdft1, Fdps, Fasn, Got1, Il4i1, Ltc4s, Lpcat2, Mif, Mlycd, Mboat1, Mthfr, Msmo1, Mgll, Pten, Pik3cd, Pla2g7, Plag1, Plpp1, Pmvk, Ptgs1, Ptgs2, Sc5d
AGE-RAGE signaling pathways in diabetic complications	0.00045	Cybb, Il1b, Mapk14, Pik3cd ,Pik3r1, Plcg1, Prkca, Prkzc
Lipid and atherosclerosis	0.001	Cybb, Il1b, Ldlr, Mapk14, Olr1, Pik3cd, Pik3r1, Plcg1, Prkca, Tlr4
PPAR signaling pathway	0.0013	Hmgcs1, Fabp3, Fabp5, Lpl, Olr1, Plin2, Slc27a1
Regulation of lipolysis in adipocytes	0.0014	Adrb2, Mgll, Pik3cd, Pik3r1, Ptgs1, Ptgs2
VEGF signaling pathway	0.0015	Mapk14, Pik3cd, Pik3r1, Prkcz, Prkab1, Slc27a1, Trib3
Insulin resistance	0.0023	Pten, Pik3cd, Pik3r1, Prkcz, Prkab1, Slc27a1, Trib3
Sphingolipid signaling pathway	0.018	Mapk14, Pten, Pik3cd, Pik3r1, Prkca, Prkcz
Insulin signaling pathway	0.025	Acaca, Fasn, Pik3cd, Pik3r1, Prkcz, Prkab1
Diabetic cardiomyopathy	0.031	Cybb, Mapk14, Pten, Pik3cd, Pik3r1, Prkca, Prkzc
Phosphatidylinositol signaling system	0.035	Pten, Pik3cd, Pik3r1, Plcg1, Prkca
Glycerophospholipid metabolism	0.035	Gpd2, Lpcat2, Mboat1, Pla2g15, Plpp1

## Sheet: Table S7
Table S7. Gene-drug interactions. Interactions between therapeutic drugs and the 16 lipid metabolism genes common to both datasets.
search_term	match_term	match_type	gene	drug	interaction_types	sources	pmids
IL1B	IL1B	Definite	IL1B	RILONACEPT	inhibitor|binder	ChemblInteractions|TTD	23319019|23553601
IL1B	IL1B	Definite	IL1B	CANAKINUMAB	antibody|binder|inhibitor	MyCancerGenome|TdgClinicalTrial|ChemblInteractions|TEND|TTD	19169963
IL1B	IL1B	Definite	IL1B	MELATONIN		NCI	8077674
IL1B	IL1B	Definite	IL1B	VERAPAMIL		NCI	2686646
IL1B	IL1B	Definite	IL1B	TILUDRONIC ACID		PharmGKB	16257277
IL1B	IL1B	Definite	IL1B	HYDROQUINONE		NCI	7589278
IL1B	IL1B	Definite	IL1B	PENTOXIFYLLINE		NCI	8048000
IL1B	IL1B	Definite	IL1B	CLODRONIC ACID		PharmGKB	16257277
IL1B	IL1B	Definite	IL1B	MAFOSFAMIDE		NCI	3497116
IL1B	IL1B	Definite	IL1B	DIACEREIN		TdgClinicalTrial|TTD
IL1B	IL1B	Definite	IL1B	LANSOPRAZOLE		NCI|PharmGKB	16815316|21054464|14638340
IL1B	IL1B	Definite	IL1B	INFLIXIMAB		PharmGKB	22960943
IL1B	IL1B	Definite	IL1B	ASPIRIN		PharmGKB	19448967
IL1B	IL1B	Definite	IL1B	USTEKINUMAB		PharmGKB	28696418
IL1B	IL1B	Definite	IL1B	RISEDRONIC ACID		PharmGKB	16257277
IL1B	IL1B	Definite	IL1B	CELASTROL		TTD
IL1B	IL1B	Definite	IL1B	HYDROCORTISONE		NCI	2162889
IL1B	IL1B	Definite	IL1B	GLUCOSAMINE		TTD
IL1B	IL1B	Definite	IL1B	MORPHINE		PharmGKB	27649267
IL1B	IL1B	Definite	IL1B	RALOXIFENE		NCI	12773123
IL1B	IL1B	Definite	IL1B	GEVOKIZUMAB		TdgClinicalTrial|ChemblInteractions
IL1B	IL1B	Definite	IL1B	RESVERATROL		NCI	16389574
IL1B	IL1B	Definite	IL1B	TT-301		TTD	22131899
IL1B	IL1B	Definite	IL1B	ECHINACEA, UNSPECIFIED		NCI	8951617
IL1B	IL1B	Definite	IL1B	NICARDIPINE		NCI	1888883
IL1B	IL1B	Definite	IL1B	LITHIUM		NCI	9342951
IL1B	IL1B	Definite	IL1B	PENTAMIDINE		NCI	8370344
IL1B	IL1B	Definite	IL1B	ACITRETIN		NCI	2954576|1431212
IL1B	IL1B	Definite	IL1B	IBUDILAST		TTD
IL1B	IL1B	Definite	IL1B	PRAVASTATIN		PharmGKB	14515062
IL1B	IL1B	Definite	IL1B	ERYTHROMYCIN		NCI	2534682
IL1B	IL1B	Definite	IL1B	OMEPRAZOLE		PharmGKB	16815316|21054464|14638340
IL1B	IL1B	Definite	IL1B	ALTEPLASE		NCI	8615653
IL1B	IL1B	Definite	IL1B	CEFACLOR		NCI	3260587
IL1B	IL1B	Definite	IL1B	THYROGLOBULIN		NCI	2788696
IL1B	IL1B	Definite	IL1B	RABEPRAZOLE		PharmGKB	16815316|21054464|14638340
IL1B	IL1B	Definite	IL1B	OFLOXACIN		NCI	3260587
C3	C3	Definite	C3	PEGCETACOPLAN		TTD
C3	C3	Definite	C3	COMPSTATIN		DTC	25494040
C3	C3	Definite	C3	CLOZAPINE		PharmGKB	26503818
PLAUR	PLAUR	Definite	PLAUR	UROKINASE	inducer|modulator	TdgClinicalTrial	14679304|14720519|17327908|12817472|12615913|14688365
PLAUR	PLAUR	Definite	PLAUR	FILGRASTIM		NCI	15747404
PLAUR	PLAUR	Definite	PLAUR	RUXOLITINIB		TTD
CYBB	CYBB	Definite	CYBB	CHRYSIN		DTC	23786520
CYBB	CYBB	Definite	CYBB	APIGENIN		DTC	23786520
CYBB	CYBB	Definite	CYBB	LUTEOLIN		DTC	23786520
PTGS2	PTGS2	Definite	PTGS2	RESVERATROL	inhibitor	GuideToPharmacology	11752352
PTGS2	PTGS2	Definite	PTGS2	MELOXICAM	inhibitor	TdgClinicalTrial|ChemblInteractions|TEND|GuideToPharmacology|PharmGKB|TTD	10567199|16197363|10220944|11752352|10381787|10340919|10381057|30774225|19602986
PTGS2	PTGS2	Definite	PTGS2	NIMESULIDE	inhibitor	GuideToPharmacology|PharmGKB	16846549|11752352
PTGS2	PTGS2	Definite	PTGS2	MECLOFENAMATE SODIUM	inhibitor	ChemblInteractions
PTGS2	PTGS2	Definite	PTGS2	NAPROXEN ETEMESIL	inhibitor	ChemblInteractions
PTGS2	PTGS2	Definite	PTGS2	IBUPROFEN	inhibitor	TdgClinicalTrial|ChemblInteractions|TEND|GuideToPharmacology|PharmGKB|TTD	25502615|15481334|12852704|11752352|15556152|15494133|16678543|14510637|19602986
PTGS2	PTGS2	Definite	PTGS2	SUPROFEN	inhibitor	TdgClinicalTrial|ChemblInteractions|TEND|GuideToPharmacology	11885959|17139284|10377455|17016423
PTGS2	PTGS2	Definite	PTGS2	PIROXICAM	inhibitor	TdgClinicalTrial|ChemblInteractions|GuideToPharmacology	11952155|11785774|11153163|11752352|15464832|10381057
PTGS2	PTGS2	Definite	PTGS2	OXYPHENBUTAZONE	inhibitor	ChemblInteractions
PTGS2	PTGS2	Definite	PTGS2	BROMFENAC SODIUM	inhibitor	ChemblInteractions
PTGS2	PTGS2	Definite	PTGS2	IBUPROFEN LYSINE	inhibitor	ChemblInteractions
PTGS2	PTGS2	Definite	PTGS2	ETODOLAC	inhibitor	TdgClinicalTrial|ChemblInteractions|TEND|GuideToPharmacology|PharmGKB|TTD	12824918|11009046|11275997|11752352|10594327|15198222|19602986
PTGS2	PTGS2	Definite	PTGS2	AMINOSALICYLATE POTASSIUM	inhibitor	ChemblInteractions
PTGS2	PTGS2	Definite	PTGS2	KETOPROFEN	inhibitor	TdgClinicalTrial|ChemblInteractions|TEND|GuideToPharmacology|TTD	14513718|11729362|11752352|11814865|15198222|10895904
PTGS2	PTGS2	Definite	PTGS2	NAPROXCINOD	inhibitor	TdgClinicalTrial|ChemblInteractions|GuideToPharmacology
PTGS2	PTGS2	Definite	PTGS2	CELECOXIB	inhibitor	TALC|TdgClinicalTrial|ChemblInteractions|GuideToPharmacology|MyCancerGenomeClinicalTrial|PharmGKB|TTD	12093311|12086292|12055598|11752352|12086402|12104042|22336956|19602986
PTGS2	PTGS2	Definite	PTGS2	DICLOFENAC SODIUM	inhibitor	ChemblInteractions
PTGS2	PTGS2	Definite	PTGS2	SC-560	inhibitor	GuideToPharmacology
PTGS2	PTGS2	Definite	PTGS2	DIFLUNISAL	inhibitor	TdgClinicalTrial|ChemblInteractions|TEND|TTD	11315375|8737748|12852483|11673972|10825891|11752352
PTGS2	PTGS2	Definite	PTGS2	CARPROFEN	inhibitor	TdgClinicalTrial|ChemblInteractions|TEND|GuideToPharmacology|TTD	15939622|11752352|17181139|11703020|15198222|10895904
PTGS2	PTGS2	Definite	PTGS2	ACETAMINOPHEN	inhibitor	TdgClinicalTrial|ChemblInteractions|TEND|GuideToPharmacology	17884974|17322116|17175104|11752352
PTGS2	PTGS2	Definite	PTGS2	FENOPROFEN CALCIUM	inhibitor	ChemblInteractions
PTGS2	PTGS2	Definite	PTGS2	DICLOFENAC EPOLAMINE	inhibitor	ChemblInteractions
PTGS2	PTGS2	Definite	PTGS2	NS-398	inhibitor	DTC|GuideToPharmacology	21775152|19172146|16480277|25453792
PTGS2	PTGS2	Definite	PTGS2	ESFLURBIPROFEN	inhibitor	GuideToPharmacology
PTGS2	PTGS2	Definite	PTGS2	VALDECOXIB	inhibitor	DTC|ChemblInteractions|GuideToPharmacology|PharmGKB|TTD	12564662|20143779|15494548|10715145|11752352|12644588|12167567|11060833|19602986
PTGS2	PTGS2	Definite	PTGS2	BROMFENAC	inhibitor	TdgClinicalTrial|TEND	16982289|16846546|12016548
PTGS2	PTGS2	Definite	PTGS2	OLSALAZINE SODIUM	inhibitor	ChemblInteractions
PTGS2	PTGS2	Definite	PTGS2	ETORICOXIB	inhibitor	TdgClinicalTrial|ChemblInteractions|TEND|GuideToPharmacology|PharmGKB|TTD	17573128|17164136|17691997|11752352|17139284|17016423|19602986
PTGS2	PTGS2	Definite	PTGS2	BISMUTH SUBSALICYLATE	inhibitor	ChemblInteractions
PTGS2	PTGS2	Definite	PTGS2	NABUMETONE	inhibitor	TdgClinicalTrial|ChemblInteractions|TEND|TTD	11304699|12047490|11153163|11752352|15456329|7615202
PTGS2	PTGS2	Definite	PTGS2	FENOPROFEN	inhibitor	TdgClinicalTrial|TEND	17050798
PTGS2	PTGS2	Definite	PTGS2	NEPAFENAC	inhibitor	TdgClinicalTrial|ChemblInteractions|TEND	10850857
PTGS2	PTGS2	Definite	PTGS2	DICLOFENAC	inhibitor	TdgClinicalTrial|ChemblInteractions|TEND|GuideToPharmacology|PharmGKB	12705061|12925531|12588370|12852704|12534640|19602986
PTGS2	PTGS2	Definite	PTGS2	LUMIRACOXIB	inhibitor	TdgClinicalTrial|TEND|GuideToPharmacology|PharmGKB|TTD	14965322|15017615|14552704|15177307|11752352|15655513|19602986
PTGS2	PTGS2	Definite	PTGS2	NAPROXEN SODIUM	inhibitor	ChemblInteractions
PTGS2	PTGS2	Definite	PTGS2	KETOROLAC TROMETHAMINE	inhibitor	ChemblInteractions
PTGS2	PTGS2	Definite	PTGS2	INDOMETHACIN	inhibitor	DTC|ChemblInteractions|TEND|GuideToPharmacology|PharmGKB|TTD	15668944|24697244|15730717|20684598|15831440|22818041|15770365|10381057|15667901|19602986
PTGS2	PTGS2	Definite	PTGS2	TOLMETIN SODIUM	inhibitor	ChemblInteractions
PTGS2	PTGS2	Definite	PTGS2	FLURBIPROFEN SODIUM	inhibitor	ChemblInteractions
PTGS2	PTGS2	Definite	PTGS2	OXAPROZIN POTASSIUM	inhibitor	ChemblInteractions
PTGS2	PTGS2	Definite	PTGS2	ASPIRIN	inhibitor	ChemblInteractions|TEND|CIViC|GuideToPharmacology|PharmGKB	17522398
PTGS2	PTGS2	Definite	PTGS2	KETOROLAC	inhibitor	TdgClinicalTrial|TEND|GuideToPharmacology	11695255|12446609|14568028|14568029|15102535|12110513
PTGS2	PTGS2	Definite	PTGS2	OXAPROZIN	inhibitor	TdgClinicalTrial|ChemblInteractions|TEND|GuideToPharmacology	19338579|9831331|9650852|19952416|12065695|17024689
PTGS2	PTGS2	Definite	PTGS2	MESALAMINE	inhibitor	TdgClinicalTrial|ChemblInteractions|TEND	16855178|12463455|14742690|12208114|9256165
PTGS2	PTGS2	Definite	PTGS2	TOLMETIN	inhibitor	TdgClinicalTrial|TEND|TTD	14613550|10465690|9253954|11752352|17391279|15458776
PTGS2	PTGS2	Definite	PTGS2	PARECOXIB	inhibitor	TdgClinicalTrial	10794682
PTGS2	PTGS2	Definite	PTGS2	SULFASALAZINE	inhibitor	TdgClinicalTrial|ChemblInteractions	16855178|12463455|14742690|12208114|9256165
PTGS2	PTGS2	Definite	PTGS2	MEFENAMIC ACID	inhibitor	ChemblInteractions	10393680|15792781|9626023|17150210|7832763|11752352
PTGS2	PTGS2	Definite	PTGS2	POLMACOXIB	inhibitor	TdgClinicalTrial|ChemblInteractions|TTD
PTGS2	PTGS2	Definite	PTGS2	TENOXICAM	inhibitor	TdgClinicalTrial|TEND|TTD	11563332|16245223|9152412|11752352|15943176|15756931
PTGS2	PTGS2	Definite	PTGS2	SALSALATE	inhibitor	TdgClinicalTrial|TEND	9711054|10452868|16808554|12901032
PTGS2	PTGS2	Definite	PTGS2	NAPROXEN	inhibitor	TdgClinicalTrial|ChemblInteractions|TEND|GuideToPharmacology|PharmGKB|TTD	17604186|17612049|17607546|11752352|17521299|17532719|19602986|30247840
PTGS2	PTGS2	Definite	PTGS2	APRICOXIB	inhibitor	TALC|TdgClinicalTrial|ChemblInteractions
PTGS2	PTGS2	Definite	PTGS2	SULINDAC	inhibitor	TdgClinicalTrial|ChemblInteractions|TEND|GuideToPharmacology	11118042|10372826|10657949|10485483|11078056
PTGS2	PTGS2	Definite	PTGS2	DICLOFENAC POTASSIUM	inhibitor	ChemblInteractions
PTGS2	PTGS2	Definite	PTGS2	IBUPROFEN SODIUM	inhibitor	ChemblInteractions
PTGS2	PTGS2	Definite	PTGS2	PHENYLBUTAZONE	inhibitor	TdgClinicalTrial|ChemblInteractions|TEND|GuideToPharmacology|TTD	15939622|15489888|12213119|11752352
PTGS2	PTGS2	Definite	PTGS2	BALSALAZIDE	inhibitor	TdgClinicalTrial	17981262|12950415|17139284|17016423|19743890
PTGS2	PTGS2	Definite	PTGS2	ROFECOXIB	inhibitor	TdgClinicalTrial|ChemblInteractions|GuideToPharmacology|PharmGKB|TTD	10580458|11398914|10566562|10555907|10643177|10693877|20724158|11752352|18922570|20166930|16678543|19602986
PTGS2	PTGS2	Definite	PTGS2	FLURBIPROFEN	inhibitor	DTC|TdgClinicalTrial|ChemblInteractions|TEND|GuideToPharmacology|TTD	10091674|10977131|10773011|11006278|11405284|17562170|19066416
PTGS2	PTGS2	Definite	PTGS2	THALIDOMIDE	antagonist	TdgClinicalTrial	12710892|15446566|15982930|21507989|15598423|15892618
PTGS2	PTGS2	Definite	PTGS2	BENZQUINAMIDE	inhibitor	GuideToPharmacology
PTGS2	PTGS2	Definite	PTGS2	GW-406381	inhibitor	GuideToPharmacology
PTGS2	PTGS2	Definite	PTGS2	BALSALAZIDE DISODIUM	inhibitor	ChemblInteractions
PTGS2	PTGS2	Definite	PTGS2	AMINOSALICYLATE SODIUM	inhibitor	ChemblInteractions
PTGS2	PTGS2	Definite	PTGS2	DEXIBUPROFEN	inhibitor	DTC	20143779|28009827
PTGS2	PTGS2	Definite	PTGS2	CYCLOSPORINE		NCI	10999939
PTGS2	PTGS2	Definite	PTGS2	RWJ-67657		TTD
PTGS2	PTGS2	Definite	PTGS2	HYDROXYCHLOROQUINE		NCI	14963695
PTGS2	PTGS2	Definite	PTGS2	URSOLIC ACID		DTC	9784154
PTGS2	PTGS2	Definite	PTGS2	IMRECOXIB		TTD
PTGS2	PTGS2	Definite	PTGS2	(R)-IBUPROPHEN		DTC	20143779
PTGS2	PTGS2	Definite	PTGS2	CIMICOXIB		TdgClinicalTrial|TTD	15481993
PTGS2	PTGS2	Definite	PTGS2	RALOXIFENE		NCI	15243281
PTGS2	PTGS2	Definite	PTGS2	CURCUMIN		DTC|TTD	24920381
PTGS2	PTGS2	Definite	PTGS2	CAPECITABINE		PharmGKB	19219602
PTGS2	PTGS2	Definite	PTGS2	LICOFELONE		TdgClinicalTrial	17015640
PTGS2	PTGS2	Definite	PTGS2	ATENOLOL		PharmGKB
PTGS2	PTGS2	Definite	PTGS2	DERSALAZINE		TdgClinicalTrial
PTGS2	PTGS2	Definite	PTGS2	RESERPINE		NCI	16081063
PTGS2	PTGS2	Definite	PTGS2	CHEMBL2171117		DTC	22822908
PTGS2	PTGS2	Definite	PTGS2	FENBUFEN		TTD
PTGS2	PTGS2	Definite	PTGS2	OXALIPLATIN		PharmGKB	19219602
PTGS2	PTGS2	Definite	PTGS2	DARBUFELONE		TTD
PTGS2	PTGS2	Definite	PTGS2	VB-201		TdgClinicalTrial
PTGS2	PTGS2	Definite	PTGS2	E163		DTC	10075763
PTGS2	PTGS2	Definite	PTGS2	CURCUMIN PYRAZOLE		DTC	24920381
TLR4	TLR4	Definite	TLR4	RESATORVID	antagonist	TdgClinicalTrial|GuideToPharmacology|TTD
TLR4	TLR4	Definite	TLR4	ERITORAN TETRASODIUM	antagonist	ChemblInteractions
TLR4	TLR4	Definite	TLR4	NELFINAVIR		NCI	15388451
TLR4	TLR4	Definite	TLR4	PRAVASTATIN		PharmGKB	12742999
TLR4	TLR4	Definite	TLR4	TACROLIMUS		PharmGKB	24820765
TLR4	TLR4	Definite	TLR4	RITONAVIR		NCI	15388451
TLR4	TLR4	Definite	TLR4	ERITORAN		TdgClinicalTrial|TTD	16820585|17803912
TLR4	TLR4	Definite	TLR4	ALCOHOL		NCI	11431739
TLR4	TLR4	Definite	TLR4	METHOTREXATE		PharmGKB	20136356
TLR4	TLR4	Definite	TLR4	INFLIXIMAB		NCI	12847679
TLR4	TLR4	Definite	TLR4	SAQUINAVIR		NCI	15388451
PIK3CD	PIK3CD	Definite	PIK3CD	DUVELISIB	inhibitor	ChemblInteractions|GuideToPharmacology|TTD	28945111|24244039|28388280
PIK3CD	PIK3CD	Definite	PIK3CD	CHEMBL1086377	inhibitor	GuideToPharmacology
PIK3CD	PIK3CD	Definite	PIK3CD	TASELISIB	inhibitor	ChemblInteractions|GuideToPharmacology
PIK3CD	PIK3CD	Definite	PIK3CD	COPANLISIB	inhibitor	MyCancerGenome|ChemblInteractions|GuideToPharmacology|MyCancerGenomeClinicalTrial
PIK3CD	PIK3CD	Definite	PIK3CD	IDELALISIB	inhibitor	MyCancerGenome|TdgClinicalTrial|ChemblInteractions|GuideToPharmacology|TTD
PIK3CD	PIK3CD	Definite	PIK3CD	PWT-33587	inhibitor	ChemblInteractions
PIK3CD	PIK3CD	Definite	PIK3CD	ALPELISIB	inhibitor	MyCancerGenome|GuideToPharmacology|MyCancerGenomeClinicalTrial
PIK3CD	PIK3CD	Definite	PIK3CD	PILARALISIB	inhibitor	MyCancerGenome|ClearityFoundationClinicalTrial|ChemblInteractions|GuideToPharmacology
PIK3CD	PIK3CD	Definite	PIK3CD	BUPARLISIB	inhibitor	MyCancerGenome|ClearityFoundationClinicalTrial|ChemblInteractions|TTD
PIK3CD	PIK3CD	Definite	PIK3CD	GEDATOLISIB	inhibitor	MyCancerGenome|ChemblInteractions|MyCancerGenomeClinicalTrial
PIK3CD	PIK3CD	Definite	PIK3CD	GSK-2269557	inhibitor	ChemblInteractions
PIK3CD	PIK3CD	Definite	PIK3CD	AZD-6482	inhibitor	ChemblInteractions|GuideToPharmacology
PIK3CD	PIK3CD	Definite	PIK3CD	LENIOLISIB	inhibitor	GuideToPharmacology
PIK3CD	PIK3CD	Definite	PIK3CD	FIMEPINOSTAT	inhibitor	ChemblInteractions|GuideToPharmacology
PIK3CD	PIK3CD	Definite	PIK3CD	SAMOTOLISIB	inhibitor	ChemblInteractions|GuideToPharmacology
PIK3CD	PIK3CD	Definite	PIK3CD	APITOLISIB	inhibitor	MyCancerGenome|ChemblInteractions|GuideToPharmacology
PIK3CD	PIK3CD	Definite	PIK3CD	RECILISIB	inhibitor	ChemblInteractions
PIK3CD	PIK3CD	Definite	PIK3CD	INCB-40093	inhibitor	ChemblInteractions
PIK3CD	PIK3CD	Definite	PIK3CD	DS-7423	inhibitor	ChemblInteractions
PIK3CD	PIK3CD	Definite	PIK3CD	SONOLISIB	inhibitor	MyCancerGenome|ChemblInteractions|MyCancerGenomeClinicalTrial
PIK3CD	PIK3CD	Definite	PIK3CD	DACTOLISIB	inhibitor	MyCancerGenome|ChemblInteractions|GuideToPharmacology|MyCancerGenomeClinicalTrial
PIK3CD	PIK3CD	Definite	PIK3CD	PANULISIB	inhibitor	ChemblInteractions|GuideToPharmacology
PIK3CD	PIK3CD	Definite	PIK3CD	ME-401	inhibitor	ChemblInteractions|TTD
PIK3CD	PIK3CD	Definite	PIK3CD	PICTILISIB	inhibitor	MyCancerGenome|ChemblInteractions|GuideToPharmacology
PIK3CD	PIK3CD	Definite	PIK3CD	VOXTALISIB	inhibitor	MyCancerGenome|ChemblInteractions
PIK3CD	PIK3CD	Definite	PIK3CD	SF-1126	inhibitor	ChemblInteractions
PIK3CD	PIK3CD	Definite	PIK3CD	PF-04691502	inhibitor	MyCancerGenome|ChemblInteractions
PIK3CD	PIK3CD	Definite	PIK3CD	GDC-0077	inhibitor	GuideToPharmacology
PIK3CD	PIK3CD	Definite	PIK3CD	NEMIRALISIB	inhibitor	GuideToPharmacology
PIK3CD	PIK3CD	Definite	PIK3CD	OMIPALISIB	inhibitor	ClearityFoundationClinicalTrial|ChemblInteractions|GuideToPharmacology|MyCancerGenomeClinicalTrial
PIK3CD	PIK3CD	Definite	PIK3CD	PUQUITINIB	inhibitor	ChemblInteractions|GuideToPharmacology
PIK3CD	PIK3CD	Definite	PIK3CD	GSK-2636771	inhibitor	MyCancerGenome
PIK3CD	PIK3CD	Definite	PIK3CD	AZD-8186	inhibitor	ChemblInteractions|GuideToPharmacology
PIK3CD	PIK3CD	Definite	PIK3CD	PARSACLISIB	inhibitor	GuideToPharmacology
PIK3CD	PIK3CD	Definite	PIK3CD	UMBRALISIB	inhibitor	GuideToPharmacology
PIK3CD	PIK3CD	Definite	PIK3CD	ZSTK-474	inhibitor	ChemblInteractions
PIK3CD	PIK3CD	Definite	PIK3CD	TG100-115	inhibitor	ChemblInteractions	17685602
PIK3CD	PIK3CD	Definite	PIK3CD	UMBRALISIB TOSYLATE	inhibitor	ChemblInteractions|TTD
PIK3CD	PIK3CD	Definite	PIK3CD	WORTMANNIN	inhibitor	GuideToPharmacology
PIK3CD	PIK3CD	Definite	PIK3CD	CAL-263	inhibitor	ChemblInteractions
PIK3CD	PIK3CD	Definite	PIK3CD	PI-103	inhibitor	MyCancerGenome|GuideToPharmacology
PIK3CD	PIK3CD	Definite	PIK3CD	VS-5584	inhibitor	ChemblInteractions|GuideToPharmacology
PIK3CD	PIK3CD	Definite	PIK3CD	AMG-319	inhibitor	ChemblInteractions|GuideToPharmacology
PIK3CD	PIK3CD	Definite	PIK3CD	PA-799	inhibitor	ChemblInteractions|TTD
PIK3CD	PIK3CD	Definite	PIK3CD	SELETALISIB	inhibitor	GuideToPharmacology
PIK3CD	PIK3CD	Definite	PIK3CD	ACALISIB	inhibitor	ChemblInteractions|GuideToPharmacology|TTD
PIK3CD	PIK3CD	Definite	PIK3CD	SAPANISERTIB	inhibitor	GuideToPharmacology
PIK3CD	PIK3CD	Definite	PIK3CD	SAR-260301	inhibitor	GuideToPharmacology
PIK3CD	PIK3CD	Definite	PIK3CD	DEZAPELISIB	inhibitor	GuideToPharmacology
PIK3CD	PIK3CD	Definite	PIK3CD	BIMIRALISIB	inhibitor	GuideToPharmacology
PIK3CD	PIK3CD	Definite	PIK3CD	INFIGRATINIB	inhibitor	MyCancerGenome
PIK3CD	PIK3CD	Definite	PIK3CD	RP-6530	inhibitor	ChemblInteractions
PIK3CD	PIK3CD	Definite	PIK3CD	GSK-1059615	inhibitor	ChemblInteractions
PIK3CD	PIK3CD	Definite	PIK3CD	QUERCETIN	inhibitor	MyCancerGenome
PIK3CD	PIK3CD	Definite	PIK3CD	RG-7666	inhibitor	ChemblInteractions
PIK3CD	PIK3CD	Definite	PIK3CD	WX-037	inhibitor	ChemblInteractions
PIK3CD	PIK3CD	Definite	PIK3CD	SERABELISIB	inhibitor	GuideToPharmacology
PIK3CD	PIK3CD	Definite	PIK3CD	BGT-226	inhibitor	ChemblInteractions
PIK3CD	PIK3CD	Definite	PIK3CD	AZD-8835	inhibitor	GuideToPharmacology
PIK3CD	PIK3CD	Definite	PIK3CD	TENALISIB	inhibitor	GuideToPharmacology
PIK3CD	PIK3CD	Definite	PIK3CD	RIGOSERTIB		TdgClinicalTrial
PIK3CD	PIK3CD	Definite	PIK3CD	GS-9901		TTD
APOE	APOE	Definite	APOE	TROGLITAZONE		NCI	15057551
APOE	APOE	Definite	APOE	SOYBEAN OIL		NCI	3021887
APOE	APOE	Definite	APOE	ACENOCOUMAROL		PharmGKB	29432897
APOE	APOE	Definite	APOE	PREDNISONE		NCI	3185288
APOE	APOE	Definite	APOE	PRAVASTATIN		PharmGKB	19667110|17289397
APOE	APOE	Definite	APOE	STAUROSPORINE		NCI	11948667
APOE	APOE	Definite	APOE	SIMVASTATIN		PharmGKB	10736278
APOE	APOE	Definite	APOE	TRIAMCINOLONE		NCI	9150415
APOE	APOE	Definite	APOE	ATORVASTATIN		PharmGKB	16103896|19667110|20031582|17289397
APOE	APOE	Definite	APOE	LUTEIN		NCI	11413081
APOE	APOE	Definite	APOE	LORAZEPAM		NCI	15699298
APOE	APOE	Definite	APOE	FLUVASTATIN		PharmGKB	17289397|30363031
APOE	APOE	Definite	APOE	GANCICLOVIR		NCI	16322528
APOE	APOE	Definite	APOE	IRBESARTAN		NCI	12827021
APOE	APOE	Definite	APOE	FENOFIBRATE		PharmGKB	12042669
APOE	APOE	Definite	APOE	RITONAVIR		PharmGKB	17700364|15809899
APOE	APOE	Definite	APOE	WARFARIN		PharmGKB	21923605|29432897
FDPS	FDPS	Definite	FDPS	RISEDRONIC ACID	inhibitor	DTC|TdgClinicalTrial|TEND|GuideToPharmacology|TTD	18056045|10620343|25630225|11160603|11752352|16006204|26314394|16835450
FDPS	FDPS	Definite	FDPS	ZOLEDRONIC ACID	inhibitor	TdgClinicalTrial|ChemblInteractions|TEND|PharmGKB|TTD	21196316
FDPS	FDPS	Definite	FDPS	(CYCLOHEXYLAMINO)METHYLENEDIPHOSPHONIC ACID	inhibitor	GuideToPharmacology
FDPS	FDPS	Definite	FDPS	ALENDRONATE SODIUM	inhibitor	ChemblInteractions
FDPS	FDPS	Definite	FDPS	ALENDRONIC ACID	inhibitor	TdgClinicalTrial|TEND|GuideToPharmacology|TTD
FDPS	FDPS	Definite	FDPS	PAMIDRONIC ACID	inhibitor	TdgClinicalTrial|TEND|TTD	15487700|10620343|12177810|11160603|15713990|11752352
FDPS	FDPS	Definite	FDPS	CHEMBL294192	inhibitor	GuideToPharmacology
FDPS	FDPS	Definite	FDPS	RISEDRONATE SODIUM	inhibitor	ChemblInteractions
FDPS	FDPS	Definite	FDPS	PAMIDRONATE DISODIUM	inhibitor	ChemblInteractions
FDPS	FDPS	Definite	FDPS	IBANDRONATE SODIUM	inhibitor	ChemblInteractions
FDPS	FDPS	Definite	FDPS	IBANDRONIC ACID	inhibitor	TdgClinicalTrial|TEND|TTD	11160603|16932286|11752352|16892359
FDPS	FDPS	Definite	FDPS	RIBOPRINE		DTC	25184810
FDPS	FDPS	Definite	FDPS	ATORVASTATIN		PharmGKB	24311107|21151198
FDPS	FDPS	Definite	FDPS	TIPIFARNIB		TTD
TTR	TTR	Definite	TTR	TAFAMIDIS	chaperone	ChemblInteractions|GuideToPharmacology|PharmGKB|FDA	31735731
TTR	TTR	Definite	TTR	TAFAMIDIS MEGLUMINE		ChemblInteractions
TTR	TTR	Definite	TTR	NORDIHYDROGUAIARETIC ACID		DTC	25314129
TTR	TTR	Definite	TTR	INOTERSEN		PharmGKB|TTD|FDA
TTR	TTR	Definite	TTR	ETHYL CAFFEATE		DTC	25314129
TTR	TTR	Definite	TTR	DIHYDROGUAIARETIC ACID		DTC	25314129
TTR	TTR	Definite	TTR	BENZYL CAFFEATE		DTC	25314129
TTR	TTR	Definite	TTR	CAFFEIC ACID PHENETHYL ESTER		DTC	25314129
TTR	TTR	Definite	TTR	PATISIRAN		TTD|FDA

## Sheet: Table S8
Table S8. Lipid metabolism gene lists used for data mining.
Company	Description	Species	Product No.
Qiagen	Lipoprotein Signaling & Cholesterol Metabolism	Mouse	PAMM-080Z
Gene list:
Cxcl16	Apoa4	Apoa2	Cnbp	Mvk	Insig1
Ldlr	Cdh13	Lcat	Cyb5r3	Nsdhl	Insig2
Lrp10	Colec12	Apob	Cyp51	Pmvk	Lep
Lrp12	Crp	Npc1l1	Dhcr24	Prkaa1	Lipe
Lrp1b	Scarf1	Osbpl5	Dhcr7	Prkaa2	Mbtps1
Lrp6	Sorl1	Cel	Ebp	Prkag2	Nr0b2
Olr1	Apoa1	Akr1d1	Fdft1	Tm7sf2	Nr1h4
Stab1	Apod	Cyp39a1	Fdps	Abca2	Osbpl1a
Stab2	Apof	Cyp46a1	Hmgcr	Apoc3	Ppard
Vldlr	Apol8	Cyp7a1	Hmgcs1	Cyp11a1	Scap
Lrpap1	Abca1	Trerf1	Hmgcs2	Cyp7b1	Soat1
Pcsk9	Abcg1	Angptl3	Idi1	Cela3b	Soat2
Snx17	Apoe	Ldlrap1	Idi2	Hdlbp	Srebf1
Ankra2	Stard3	Acaa2	Mvd	Il4	Srebf2
Company	Description	Species	Product No.
BioRad	lipid Metabolism Tier 1 M96	Mouse	10029231
Gene list:
Abca1	Adrb3	Apob	Cav1	Faah	Got1	Lipg	Nr1h3	Pla2g4a	Pparg	Rarres2
Acacb	Agt	Apoc1	Cd36	Fabp1	Hmgcr	Lpin1	Nr1h4	Pla2g7	Ppargc1a	Rbp4
Acat1	Agtr1a	Apoc2	Cel	Fabp2	Hmox1	Lpl	Nr1i2	Plin1	Prkaa1	Rxra
Acsl5	Alox5	Apoc3	Cpt1a	Fabp4	Il6ra	Mapk1	Pcsk9	Plin2	Prkaa2	Scd1
Adipoq	Angptl4	Apoe	Cpt2	Fads1	Ins2	Mapk14	Pdgfrb	Pnpla3	Prkab1	Sirt1
Adipor1	Apoa1	Apoh	Cx3cr1	Fads2	Lcat	Mapk3	Pik3ca	Pon1	Prkcb	Thrb
Adipor2	Apoa2	C3	Cyba	Fasn	Lep	Mif	Pik3cg	Ppara	Prkcd	Tnfrsf1a
Adrb2	Apoa4	Cat	Edn1	Ggt1	Lipc	Mthfr	Pik3r1	Ppard	Pten	Vdr
Company	Description	Species	Product No.
BioRad	lipid Metabolism Tier 2 M96	Mouse	10040366
Gene list:
Abhd5	Acsl3	Aldh3a2	Ccr2	Dgat1	Ghr	Hsd17b4	Lpin2	Pik3cb	Prkag2	Rxrg	Soat1
Acaa2	Acsl4	Alox12	Ces1g	Dgat2	Gpam	Htr2a	Mttp	Pla2g10	Prkag3	Scd4	Soat2
Acaca	Acsm3	Alox15	Cpt1b	Ednra	Gpx1	Il1b	Mvk	Pla2g1b	Prkca	Scp2	Sphk1
Acadm	Adra2a	Angptl3	Cpt1c	F2r	Gpx4	Il6st	Ncoa3	Pnpla2	Ptgds	Sgms1	Srd5a1
Acadvl	Agpat1	Apoa5	Crebbp	Fabp5	Hadh	Insig1	Nr1h2	Ppt1	Ptges	Sgms2	Stat5b
Acly	Agpat2	Apof	Ctgf	Fabp7	Hdac1	Insig2	Oxct1	Prkab2	Ptgs1	Slc25a20	Trib3
Acox1	Agtr2	Asah1	Cyp2e1	Fads3	Hmgcs2	Lipa	Pck1	Prkaca	Rara	Slc27a1	Ucp3
Acsl1	Akr1b3	Bhmt	Dbi	Fdft1	Hnf1a	Lipe	Pde3b	Prkag1	Rarb	Snca	Ugt2b1
Company	Description	Species	Product No.
BioRad	lipid Metabolism Tier 3 M96	Mouse	10040367
Gene list:
Abcb4	Alas1	Ccr5	Cyp2d12	Echs1	G0s2	Hdac3	Mboat1	Ncoa1	Pik3c2b	Prkd1	Slc27a3
Acadl	Alms1	Chka	Cyp2d34	Egfr	G6pc	Hmgcs1	Med1	Ncoa6	Pik3c2g	Ptgis	Slc27a4
Acads	Amacr	Chkb	Cyp2d9	Elovl2	Gata6	Hsd3b1	Mgll	P2rx7	Pik3c3	Rbp1	Slc27a5
Acss2	Apobr	Crabp2	Cyp2j6	Elovl6	Gh	Igf1	Mlycd	Pafah1b1	Pla2g6	Rxrb	Sptlc3
Adra1a	Atm	Crh	Cyp4f18	Enpp2	Gpd1	Inppl1	Mogat2	Pax8	Plcg1	Sgpp1	Star
Adrb1	Bdkrb2	Cyp2c55	Dgkb	Ephx2	Gpd2	Kit	Mpo	Pde3a	Pld2	Sirt2	Thra
Akr1b8	Cav3	Cyp2d10	Dgkz	Etfdh	Gpld1	Lipf	Mtor	Pemt	Prkce	Sirt3	Tlr4
Akt1	Cckbr	Cyp2d11	Drd2	Fabp3	Hadha	Ltc4s	Mtrr	Pgr	Prkcz	Slc27a2	Ugt1a1
Company	Description	Species	Product No.
BioRad	lipid Metabolism Tier 4 M96	Mouse	10040368
Ace	Agpat4	Bcmo1	Col4a3bp	Cyp2c66	F2	Hnf1b	Il10	Ms4a2	Pdgfra	Ppap2a	Slc27a6
Acot11	Agpat6	Bdh1	Crat	Cyp4a10	F2rl1	Hp	Il18	Mtr	Pdpn	Prkci	Smarca4
Acot8	Agpat9	Bdh2	Ctnnb1	Cyp4a31	Fgb	Hsd11b1	Lass4	Ncor2	Pi4ka	Prkcq	Sod1
Acox2	Akr1c18	Cckar	Cybb	Cyp4a32	Fgf2	Hsd3b2	Lcn2	Neu3	Pik3cd	Ptgs2	Sstr1
Actb	Aldh1a1	Ccl5	Cyp1a1	Dhrs3	Gcg	Hsd3b3	Lpcat1	Nkx2-1	Pla2g15	Ptpn11	Tgfb1
Adh1	Ang	Ch25h	Cyp1a2	Egf	Ggps1	Hsd3b6	Lpcat2	Nos3	Pla2g4c	Saa1	Th
Ager	Arv1	Chrm2	Cyp26a1	Elovl3	Ghrl	Htr2c	Lpin3	Npy5r	Plaur	Saa2	Tnfrsf1b
Agpat3	Awat2	Clps	Cyp2c65	Esr1	Hdac2	Htr3a	Mogat1	Nr1i3	Plscr1	Sc4mol	Ttr
